# Supplementary material for: Increases in regional brain volume across two native South American male populations
Source: GeroScience. 2024 Apr 29;46(5):4563–83. doi: 10.1007/s11357-024-01168-2 (PMC11336037; doi:10.1007/s11357-024-01168-2)
Supplement: Supplementary file 1 — Supplementary file1 This workbook provides a complete list of regression coefficients and effect sizes representing rate of regional brain volume change with age. Each sheet is named based on the group. For example: "MaleTsi" contains regression coefficients and effect sizes along with their standard deviations for the Tsimane males. (XLSX 151 KB) [file 11357_2024_1168_MOESM1_ESM.xlsx]

## Sheet: info
This workbook provides a complete list of regression coefficients and effect sizes representing rate of regional brain volume change with age.
Each sheet is named based on the group.
For example: "MaleTsi" contains regression coefficients and effect sizes along with their standard deviations for the Tsimane males.
Columns H, I, J have results for hypothesis H0: β_T = 0

## Sheet: MaleTsi
Male Tsimane
Region (short name)	Region (long name)	β_T	σ(β_T)	β_s	σ(β_s)		t	df	p
Left G temp sup-Plan polar	Left Planum polare of the superior temporal gyrus	-1.20137	0.267815	-0.43016	0.095893		-141.854	999	0
Right G temp sup-G T transv	Right Anterior transverse temporal gyrus (of Heschl)	-0.961406	0.221753	-0.420387	0.0969642		-137.1	999	0
Left G insular short	Left Short insular gyri	-0.612592	0.160034	-0.371386	0.0970211		-121.048	999	0
Right G insular short	Right Short insular gyri	-0.557866	0.131864	-0.364768	0.0862208		-133.784	999	0
Left G front inf-Opercular	Left Opercular part of the inferior frontal gyrus	-0.978994	0.24284	-0.361043	0.0895569		-127.485	999	0
Left G temp sup-G T transv	Left Anterior transverse temporal gyrus (of Heschl)	-0.922313	0.265332	-0.346293	0.0996217		-109.923	999	0
Left G Ins lg and S cent ins	Left Long insular gyrus and central sulcus of the insula	-0.553672	0.164401	-0.324911	0.0964754		-106.5	999	0
Right G subcallosal	Right Subcallosal are subcallosal gyrus	-0.796765	0.235606	-0.315293	0.0932331		-106.941	999	0
Right G rectus	Right Straight gyru Gyrus rectus	-0.52045	0.167917	-0.284656	0.091841		-98.0131	999	0
Right G front inf-Opercular	Right Opercular part of the inferior frontal gyrus	-0.621881	0.216384	-0.281351	0.0978964		-90.8827	999	0
Left G rectus	Left Straight gyru Gyrus rectus	-0.527841	0.186765	-0.267303	0.0945791		-89.3735	999	0
Right G and S frontomargin	Right Fronto-marginal gyrus (of Wernicke) and sulcus	-0.53752	0.201937	-0.262223	0.0985127		-84.1741	999	0
Right G temp sup-Plan polar	Right Planum polare of the superior temporal gyrus	-0.641474	0.253302	-0.246629	0.0973876		-80.083	999	0
Right G Ins lg and S cent ins	Right Long insular gyrus and central sulcus of the insula	-0.404636	0.166336	-0.241112	0.0991151		-76.927	999	0
Right G oc-temp med-Parahip	Right Parahippocampal gyru parahippocampal part of the medial occipito-temporal gyru (T5)	-0.429379	0.179639	-0.239986	0.100403		-75.5857	999	0
Left G and S frontomargin	Left Fronto-marginal gyrus (of Wernicke) and sulcus	-0.489877	0.211058	-0.230259	0.0992044		-73.3983	999	0
Left G orbital	Left Orbital gyri	-0.448383	0.189082	-0.224006	0.0944629		-74.9892	999	0
Left G subcallosal	Left Subcallosal are subcallosal gyrus	-0.572628	0.268073	-0.22388	0.104808		-67.5492	999	0
Left G and S subcentral	Left Subcentral gyrus (central operculum) and sulci	-0.521486	0.246147	-0.212893	0.100488		-66.9958	999	0
Left G oc-temp med-Parahip	Left Parahippocampal gyru parahippocampal part of the medial occipito-temporal gyru (T5)	-0.369158	0.174	-0.212781	0.100293		-67.091	999	0
Left G parietal sup	Left Superior parietal lobule (lateral part of P1)	-0.495014	0.236476	-0.20803	0.0993793		-66.1958	999	0
Right G temp sup-Plan tempo	Right Planum temporale or temporal plane of the superior temporal gyrus	-0.406709	0.20483	-0.202297	0.101882		-62.7899	999	0
Right G and S transv frontopol	Right Transverse frontopolar gyri and sulci	-0.448114	0.228598	-0.196359	0.100169		-61.9891	999	0
Left G temp sup-Lateral	Left Lateral aspect of the superior temporal gyrus	-0.427791	0.232642	-0.185374	0.10081		-58.1492	999	0
Right Pole temporal	Right Temporal pole	-0.366614	0.200083	-0.182564	0.0996359		-57.9427	999	0
Left G front inf-Orbital	Left Orbital part of the inferior frontal gyrus	-0.399279	0.213221	-0.176512	0.0942604		-59.217	999	0
Right G temp sup-Lateral	Right Lateral aspect of the superior temporal gyrus	-0.707309	0.391668	-0.174739	0.0967606		-57.1072	999	0
Right G and S cingul-Ant	Right Anterior part of the cingulate gyrus and sulcus (ACC)	-0.232674	0.126594	-0.171372	0.0932405		-58.1212	999	0
Right S circular insula inf	Right Inferior segment of the circular sulcus of the insula	-0.284696	0.16358	-0.169763	0.0975425		-55.0364	999	1.00952e-304
Left G and S cingul-Ant	Left Anterior part of the cingulate gyrus and sulcus (ACC)	-0.236155	0.139976	-0.168686	0.0999855		-53.351	999	1.19101e-294
Left Pole temporal	Left Temporal pole	-0.372894	0.213166	-0.167655	0.0958408		-55.3181	999	2.16902e-306
Left S orbital lateral	Left Lateral orbital sulcus	-0.439198	0.260105	-0.160563	0.0950895		-53.3965	999	6.3422e-295
Left G and S paracentral	Left Paracentral lobule and sulcus	-0.41961	0.272186	-0.159119	0.103215		-48.7506	999	2.23078e-266
Left G and S transv frontopol	Left Transverse frontopolar gyri and sulci	-0.370725	0.228674	-0.154017	0.0950023		-51.2667	999	5.54856e-282
Right S front middle	Right Middle frontal sulcus	-0.310303	0.189117	-0.149338	0.0910153		-51.8867	999	8.94008e-286
Left S front middle	Left Middle frontal sulcus	-0.335376	0.19707	-0.148358	0.0871762		-53.8162	999	1.90859e-297
Right G precuneus	Right Precuneus (medial part of P1)	-0.522732	0.32974	-0.148105	0.0934245		-50.1312	999	5.55442e-275
Right G front sup	Right Superior frontal gyrus (F1)	-0.269932	0.176074	-0.147218	0.0960291		-48.4795	999	1.12182e-264
Left S circular insula inf	Left Inferior segment of the circular sulcus of the insula	-0.271489	0.19545	-0.144991	0.104382		-43.9256	999	1.54666e-235
Right G cingul-Post-ventral	Right Posterior-ventral part of the cingulate gyrus (vPCC, isthmus of the cingulate gyrus)	-0.47339	0.319634	-0.144985	0.0978942		-46.8346	999	2.84795e-254
Right S pericallosal	Right Pericallosal sulcus (S of corpus callosum)	-0.275651	0.187285	-0.144953	0.0984851		-46.5434	999	2.04666e-252
Right G orbital	Right Orbital gyri	-0.273715	0.172494	-0.144183	0.0908631		-50.1794	999	2.79242e-275
Right S orbital lateral	Right Lateral orbital sulcus	-0.397624	0.275857	-0.141507	0.0981724		-45.5814	999	2.97701e-246
Left S precentral-inf-part	Left Inferior part of the precentral sulcus	-0.298424	0.198002	-0.139935	0.0928453		-47.6612	999	1.61455e-259
Left G oc-temp med-Lingual	Left Lingual gyru ligual part of the medial occipito-temporal gyru (O5)	-0.551724	0.36259	-0.138747	0.091184		-48.1178	999	2.11451e-262
Left G front inf-Triangul	Left Triangular part of the inferior frontal gyrus	-0.325047	0.223113	-0.138095	0.0947891		-46.0702	999	2.16973e-249
Left G temp sup-Plan tempo	Left Planum temporale or temporal plane of the superior temporal gyrus	-0.42307	0.306819	-0.135505	0.0982711		-43.6044	999	1.91867e-233
Right G parietal sup	Right Superior parietal lobule (lateral part of P1)	-0.342765	0.250579	-0.128709	0.0940929		-43.2566	999	3.5944e-231
Right S temporal inf	Right Inferior temporal sulcus	-0.310401	0.242833	-0.124616	0.0974893		-40.4218	999	1.90473e-212
Right S front sup	Right Superior frontal sulcus	-0.278678	0.213719	-0.121453	0.0931426		-41.2344	999	7.53161e-218
Left S pericallosal	Left Pericallosal sulcus (S of corpus callosum)	-0.426062	0.356092	-0.120491	0.100703		-37.8365	999	4.32398e-195
Left G precuneus	Left Precuneus (medial part of P1)	-0.304999	0.247745	-0.120018	0.0974884		-38.9309	999	1.81608e-202
Right G oc-temp lat-fusifor	Right Lateral occipito-temporal gyrus (fusiform gyru O4-T4)	-0.247174	0.202183	-0.119626	0.0978523		-38.6595	999	1.21505e-200
Right S circular insula sup	Right Superior segment of the circular sulcus of the insula	-0.218777	0.186705	-0.118769	0.101358		-37.0551	999	8.44145e-190
Right G cuneus	Right Cuneus (O6)	-0.459583	0.369313	-0.118299	0.095063		-39.3522	999	2.69641e-205
Right S circular insula ant	Right Anterior segment of the circular sulcus of the insula	-0.237645	0.206361	-0.115521	0.100314		-36.4168	999	1.82473e-185
Right S precentral-inf-part	Right Inferior part of the precentral sulcus	-0.238019	0.200907	-0.113266	0.0956051		-37.4643	999	1.423e-192
Left G pariet inf-Angular	Left Angular gyrus	-0.259691	0.236289	-0.109557	0.0996846		-34.7546	999	3.95946e-174
Left S front sup	Left Superior frontal sulcus	-0.25553	0.224701	-0.107409	0.0944502		-35.9614	999	2.29325e-182
Right G occipital sup	Right Superior occipital gyrus (O1)	-0.415084	0.401954	-0.105941	0.10259		-32.6558	999	9.62745e-160
Right G front inf-Triangul	Right Triangular part of the inferior frontal gyrus	-0.243171	0.235068	-0.104135	0.100665		-32.7128	999	3.90781e-160
Right G and S paracentral	Right Paracentral lobule and sulcus	-0.305839	0.289984	-0.104123	0.0987246		-33.3518	999	1.60947e-164
Left G postcentral	Left Postcentral gyrus	-0.210804	0.213106	-0.101878	0.102991		-31.2811	999	2.6685e-150
Left G front sup	Left Superior frontal gyrus (F1)	-0.19376	0.179944	-0.100121	0.0929818		-34.0507	999	2.60568e-169
Left S oc sup and transversal	Left Superior occipital sulcus and transverse occipital sulcus	-0.445757	0.430436	-0.0995224	0.0961018		-32.7483	999	2.22865e-160
Left G occipital sup	Left Superior occipital gyrus (O1)	-0.344416	0.367055	-0.0951096	0.101361		-29.6724	999	2.95625e-139
Right S temporal transverse	Right Transverse temporal sulcus	-0.264124	0.285417	-0.0943607	0.101968		-29.2636	999	1.87522e-136
Left G pariet inf-Supramar	Left Supramarginal gyrus	-0.16151	0.191687	-0.0874175	0.103751		-26.6445	999	1.34787e-118
Left G temporal middle	Left Middle temporal gyrus (T2)	-0.171953	0.222272	-0.0800296	0.103449		-24.4639	999	6.04097e-104
Left S temporal inf	Left Inferior temporal sulcus	-0.218795	0.276011	-0.0794034	0.100168		-25.0675	999	5.65042e-108
Left S circular insula ant	Left Anterior segment of the circular sulcus of the insula	-0.158337	0.211106	-0.0766337	0.102174		-23.7182	999	5.30433e-99
Right S oc sup and transversal	Right Superior occipital sulcus and transverse occipital sulcus	-0.404428	0.523087	-0.0762672	0.0986439		-24.4494	999	7.5489e-104
Right G temporal inf	Right Inferior temporal gyrus (T3)	-0.188352	0.242952	-0.0756133	0.0975326		-24.5159	999	2.72142e-104
Left G cingul-Post-dorsal	Left Posterior-dorsal part of the cingulate gyrus (dPCC)	-0.122834	0.162118	-0.0748509	0.0987894		-23.96	999	1.33636e-100
Left S oc middle and Lunatus	Left Middle occipital sulcus and lunatus sulcus	-0.524655	0.759417	-0.0727514	0.105305		-21.8471	999	8.46046e-87
Right G front inf-Orbital	Right Orbital part of the inferior frontal gyrus	-0.170462	0.229033	-0.0709247	0.0952945		-23.5358	999	8.45376e-98
Right S front inf	Right Inferior frontal sulcus	-0.157287	0.225975	-0.0688515	0.0989191		-22.0107	999	7.47294e-88
Left G cingul-Post-ventral	Left Posterior-ventral part of the cingulate gyrus (vPCC, isthmus of the cingulate gyrus)	-0.286579	0.435042	-0.0682226	0.103566		-20.8311	999	2.55873e-80
Right G postcentral	Right Postcentral gyrus	-0.141668	0.229054	-0.0665642	0.107623		-19.5584	999	2.25158e-72
Right Lat Fis-ant-Vertical	Right Vertical ramus of the anterior segment of the lateral sulcus (or fissure)	-0.178841	0.29137	-0.0616701	0.100474		-19.4098	999	1.84452e-71
Right Pole occipital	Right Occipital pole	-0.30342	0.498943	-0.0596961	0.0981641		-19.2306	999	2.31002e-70
Left G precentral	Left Precentral gyrus	-0.125464	0.214763	-0.0592207	0.101371		-18.4739	999	8.82465e-66
Right G and S occipital inf	Right Inferior occipital gyrus (O3) and sulcus	-0.23909	0.428643	-0.0549472	0.09851		-17.6387	999	7.91746e-61
Right G pariet inf-Supramar	Right Supramarginal gyrus	-0.111121	0.212315	-0.0528431	0.100966		-16.5506	999	1.4733e-54
Right G precentral	Right Precentral gyrus	-0.107993	0.21367	-0.0505625	0.10004		-15.9828	999	2.24643e-51
Left G temporal inf	Left Inferior temporal gyrus (T3)	-0.130261	0.276464	-0.0473848	0.100569		-14.8996	999	1.7345e-45
Left G and S cingul-Mid-Post	Left Middle-posterior part of the cingulate gyrus and sulcus (pMCC)	-0.0792388	0.172785	-0.0463305	0.101026		-14.5022	999	2.16135e-43
Right G occipital middle	Right Middle occipital gyrus (O2, lateral occipital gyrus)	-0.161264	0.337245	-0.046181	0.0965768		-15.1214	999	1.13323e-46
Right Lat Fis-ant-Horizont	Right Horizontal ramus of the anterior segment of the lateral sulcus (or fissure)	-0.182633	0.405758	-0.0454951	0.101077		-14.2335	999	5.37911e-42
Left G oc-temp lat-fusifor	Left Lateral occipito-temporal gyrus (fusiform gyru O4-T4)	-0.278384	0.611628	-0.0437401	0.0960999		-14.3932	999	8.00016e-43
Right S suborbital	Right Suborbital sulcus (sulcus rostrale supraorbital sulcus)	-0.105848	0.252324	-0.0403678	0.0962299		-13.2655	999	4.12727e-37
Left G front middle	Left Middle frontal gyrus (F2)	-0.0933508	0.231443	-0.0399906	0.099148		-12.7548	999	1.25191e-34
Right S postcentral	Right Postcentral sulcus	-0.0993853	0.258043	-0.0388458	0.100859		-12.1795	999	6.4571e-32
Right G front middle	Right Middle frontal gyrus (F2)	-0.0909429	0.242426	-0.0373862	0.0996602		-11.8629	999	1.83653e-30
Right S precentral-sup-part	Right Superior part of the precentral sulcus	-0.101208	0.273493	-0.0362134	0.0978589		-11.7022	999	9.79283e-30
Left G cuneus	Left Cuneus (O6)	-0.159458	0.466286	-0.035546	0.103943		-10.8142	999	7.47018e-26
Left G and S occipital inf	Left Inferior occipital gyrus (O3) and sulcus	-0.0908674	0.26054	-0.0352054	0.100943		-11.029	999	9.03234e-27
Left S front inf	Left Inferior frontal sulcus	-0.0768586	0.207236	-0.0350095	0.0943971		-11.7281	999	7.48841e-30
Right G oc-temp med-Lingual	Right Lingual gyru ligual part of the medial occipito-temporal gyru (O5)	-0.123391	0.360653	-0.0338332	0.0988897		-10.8191	999	7.11829e-26
Left Pole occipital	Left Occipital pole	-0.26661	0.834954	-0.0331323	0.103762		-10.0975	999	6.80389e-23
Left S precentral-sup-part	Left Superior part of the precentral sulcus	-0.0872815	0.276159	-0.0295887	0.0936187		-9.99456	999	1.75637e-22
Right G cingul-Post-dorsal	Right Posterior-dorsal part of the cingulate gyrus (dPCC)	-0.0769429	0.276661	-0.0285764	0.102751		-8.79471	999	6.18248e-18
Right S oc-temp lat	Right Lateral occipito-temporal sulcus	-0.0557149	0.209133	-0.0262574	0.0985605		-8.42459	999	1.24841e-16
Left Lat Fis-ant-Vertical	Left Vertical ramus of the anterior segment of the lateral sulcus (or fissure)	-0.0660167	0.299235	-0.0212494	0.0963175		-6.97656	999	5.4999e-12
Left S cingul-Marginalis	Left Marginal branch (or part) of the cingulate sulcus	-0.043779	0.210047	-0.0207831	0.0997151		-6.59098	999	7.06162e-11
Left S suborbital	Left Suborbital sulcus (sulcus rostrale supraorbital sulcus)	-0.041997	0.204243	-0.0203918	0.0991707		-6.50236	999	1.24704e-10
Left G occipital middle	Left Middle occipital gyrus (O2, lateral occipital gyrus)	-0.067707	0.368993	-0.0196779	0.107242		-5.80249	999	8.76523e-09
Right G pariet inf-Angular	Right Angular gyrus	-0.0325375	0.223175	-0.0145153	0.0995607		-4.6104	999	4.53976e-06
Right G temporal middle	Right Middle temporal gyrus (T2)	-0.038084	0.311419	-0.0122734	0.100362		-3.86721	999	0.000117211
Right G and S subcentral	Right Subcentral gyrus (central operculum) and sulci	-0.0423945	0.355789	-0.0113067	0.0948894		-3.76806	999	0.000174148
Left S postcentral	Left Postcentral sulcus	-0.0315419	0.270574	-0.0112162	0.0962151		-3.6864	999	0.000239683
Right S orbital med-olfact	Right Medial orbital sulcus (olfactory sulcus)	-0.0247423	0.260275	-0.00928401	0.0976623		-3.00614	999	0.00271205
Right S collat transv ant	Right Anterior transverse collateral sulcus	-0.0202611	0.284775	-0.0070535	0.0991388		-2.24989	999	0.0246729
Left S occipital ant	Left Anterior occipital sulcus and preoccipital notch (temporo-occipital incisure)	-0.0269662	0.392627	-0.00683517	0.0995198		-2.1719	999	0.0300979
Right G and S cingul-Mid-Ant	Right Middle-anterior part of the cingulate gyrus and sulcus (aMCC)	-0.00663231	0.157549	-0.00417279	0.0991234		-1.33122	999	0.18342
Left S orbital-H Shaped	Left Orbital sulci (H-shaped sulci)	-0.00483337	0.184318	-0.00245594	0.0936561		-0.829244	999	0.407165
Left Lat Fis-ant-Horizont	Left Horizontal ramus of the anterior segment of the lateral sulcus (or fissure)	-0.0148754	0.697828	-0.00219445	0.102945		-0.674094	999	0.500408
Right S temporal sup	Right Superior temporal sulcus (parallel sulcus)	0.000279723	0.2208	0.00011745	0.0927095		0.0400616	999	0.968052
Right S oc middle and Lunatus	Right Middle occipital sulcus and lunatus sulcus	0.0102141	0.809635	0.00136283	0.108027		0.398943	999	0.690021
Left G and S cingul-Mid-Ant	Left Middle-anterior part of the cingulate gyrus and sulcus (aMCC)	0.00480682	0.178417	0.00287767	0.106812		0.851966	999	0.394437
Left S calcarine	Left Calcarine sulcus	0.0171614	0.346779	0.00503631	0.101768		1.56495	999	0.117912
Right G and S cingul-Mid-Post	Right Middle-posterior part of the cingulate gyrus and sulcus (pMCC)	0.0134476	0.168332	0.00830084	0.103906		2.52627	999	0.0116817
Left S circular insula sup	Left Superior segment of the circular sulcus of the insula	0.0179154	0.17519	0.0107743	0.105359		3.23382	999	0.00126148
Left S temporal sup	Left Superior temporal sulcus (parallel sulcus)	0.0370721	0.241031	0.0159851	0.10393		4.86378	999	1.33722e-06
Right Lat Fis-post	Right Posterior ramus (or segment) of the lateral sulcus (or fissure)	0.0335963	0.202818	0.0166228	0.100351		5.23824	999	1.97692e-07
Right S interm prim-Jensen	Right Sulcus intermedius primus (of Jensen)	0.109628	0.591196	0.0186329	0.100482		5.86396	999	6.1374e-09
Left S interm prim-Jensen	Left Sulcus intermedius primus (of Jensen)	0.224713	0.974725	0.0245814	0.106625		7.2903	999	6.28086e-13
Left S temporal transverse	Left Transverse temporal sulcus	0.177713	0.653934	0.0276267	0.101658		8.59379	999	3.20267e-17
Right S orbital-H Shaped	Right Orbital sulci (H-shaped sulci)	0.0593429	0.182583	0.0311869	0.095954		10.278	999	1.26602e-23
Left S oc-temp lat	Left Lateral occipito-temporal sulcus	0.0657674	0.198455	0.034128	0.102982		10.4797	999	1.88043e-24
Right S intrapariet and P trans	Right Intraparietal sulcus (interparietal sulcus) and transverse parietal sulci	0.155385	0.329504	0.0458349	0.0971959		14.9124	999	1.48247e-45
Right S central	Right Central sulcus (Rolando's fissure)	0.160418	0.313695	0.0463121	0.0905628		16.1713	999	2.00405e-52
Left S central	Left Central sulcus (Rolando's fissure)	0.175369	0.336211	0.0488536	0.0936601		16.4946	999	3.05582e-54
Left S parieto occipital	Left Parieto-occipital sulcus (or fissure)	0.136202	0.284995	0.049009	0.102549		15.1128	999	1.25983e-46
Left S collat transv ant	Left Anterior transverse collateral sulcus	0.142403	0.2772	0.0526927	0.102571		16.2452	999	7.73304e-53
Right S collat transv post	Right Posterior transverse collateral sulcus	0.260504	0.51078	0.052794	0.103515		16.128	999	3.4966e-52
Left S oc-temp med and Lingual	Left Medial occipito-temporal sulcus (collateral sulcus) and lingual sulcus	0.0986835	0.163684	0.0613371	0.101738		19.0651	999	2.36102e-69
Right S parieto occipital	Right Parieto-occipital sulcus (or fissure)	0.195235	0.323605	0.0630075	0.104436		19.0784	999	1.9607e-69
Left S collat transv post	Left Posterior transverse collateral sulcus	0.187193	0.273002	0.0652782	0.0952015		21.6833	999	9.54907e-86
Right S occipital ant	Right Anterior occipital sulcus and preoccipital notch (temporo-occipital incisure)	0.367514	0.515389	0.0716383	0.100463		22.5496	999	2.41478e-91
Left S subparietal	Left Subparietal sulcus	0.227329	0.253899	0.0864697	0.0965762		28.3135	999	5.92505e-130
Left S orbital med-olfact	Left Medial orbital sulcus (olfactory sulcus)	0.25057	0.253499	0.0977851	0.098928		31.2574	999	3.88105e-150
Left S intrapariet and P trans	Left Intraparietal sulcus (interparietal sulcus) and transverse parietal sulci	0.439151	0.43785	0.0984102	0.0981188		31.7167	999	2.71417e-153
Right S oc-temp med and Lingual	Right Medial occipito-temporal sulcus (collateral sulcus) and lingual sulcus	0.284568	0.274424	0.106588	0.102788		32.7917	999	1.12386e-160
Right S calcarine	Right Calcarine sulcus	0.502731	0.441647	0.1159	0.101818		35.9966	999	1.32223e-182
Right S cingul-Marginalis	Right Marginal branch (or part) of the cingulate sulcus	0.273381	0.208971	0.129335	0.0988636		41.3696	999	9.57275e-219
Right S subparietal	Right Subparietal sulcus	0.409578	0.291521	0.148634	0.105791		44.429	999	8.26934e-239
Left Lat Fis-post	Left Posterior ramus (or segment) of the lateral sulcus (or fissure)	0.419146	0.246116	0.178248	0.104665		53.8549	999	1.11891e-297

## Sheet: FemaleTsi
Female Tsimane
Region (short name)	Region (long name)	β_T	σ(β_T)	β_s	σ(β_s)		t	df	p
Left G front inf-Opercular	Left Opercular part of the inferior frontal gyrus	-1.25685	0.248893	-0.440882	0.0873076		-159.687	999	0
Left G temp sup-G T transv	Left Anterior transverse temporal gyrus (of Heschl)	-1.056	0.215546	-0.436502	0.0890969		-154.926	999	0
Left G temp sup-Plan polar	Left Planum polare of the superior temporal gyrus	-1.23137	0.259408	-0.423778	0.0892757		-150.108	999	0
Right G insular short	Right Short insular gyri	-0.720194	0.154291	-0.397739	0.0852096		-147.608	999	0
Left G and S frontomargin	Left Fronto-marginal gyrus (of Wernicke) and sulcus	-0.984442	0.225311	-0.395671	0.0905578		-138.168	999	0
Left G and S transv frontopol	Left Transverse frontopolar gyri and sulci	-0.952082	0.218573	-0.395567	0.0908116		-137.746	999	0
Right G and S transv frontopol	Right Transverse frontopolar gyri and sulci	-0.923802	0.205369	-0.390934	0.086908		-142.247	999	0
Right G temp sup-Plan polar	Right Planum polare of the superior temporal gyrus	-1.11698	0.25971	-0.390131	0.0907102		-136.005	999	0
Right G temp sup-Plan tempo	Right Planum temporale or temporal plane of the superior temporal gyrus	-0.965504	0.221046	-0.387626	0.0887444		-138.125	999	0
Right G and S frontomargin	Right Fronto-marginal gyrus (of Wernicke) and sulcus	-0.960884	0.226208	-0.382772	0.0901108		-134.327	999	0
Left G insular short	Left Short insular gyri	-0.67502	0.153969	-0.370822	0.0845831		-138.638	999	0
Left G subcallosal	Left Subcallosal are subcallosal gyrus	-0.913696	0.249921	-0.352728	0.0964807		-115.611	999	0
Right G subcallosal	Right Subcallosal are subcallosal gyrus	-0.935844	0.264718	-0.348602	0.0986075		-111.794	999	0
Right G front inf-Opercular	Right Opercular part of the inferior frontal gyrus	-0.862653	0.225441	-0.347151	0.0907227		-121.005	999	0
Left G Ins lg and S cent ins	Left Long insular gyrus and central sulcus of the insula	-0.613889	0.174247	-0.339104	0.0962517		-111.41	999	0
Right G and S cingul-Ant	Right Anterior part of the cingulate gyrus and sulcus (ACC)	-0.528272	0.138992	-0.337245	0.0887318		-120.189	999	0
Left S front middle	Left Middle frontal sulcus	-0.871823	0.259642	-0.329042	0.0979937		-106.183	999	0
Right G temp sup-G T transv	Right Anterior transverse temporal gyrus (of Heschl)	-0.819739	0.259449	-0.327434	0.103633		-99.9134	999	0
Right S front middle	Right Middle frontal sulcus	-0.838398	0.252953	-0.326385	0.0984739		-104.812	999	0
Left G and S subcentral	Left Subcentral gyrus (central operculum) and sulci	-0.847718	0.251198	-0.317552	0.0940978		-106.718	999	0
Right G front sup	Right Superior frontal gyrus (F1)	-0.639597	0.192555	-0.316092	0.0951615		-105.039	999	0
Left G and S cingul-Ant	Left Anterior part of the cingulate gyrus and sulcus (ACC)	-0.522918	0.15636	-0.315269	0.09427		-105.757	999	0
Left G front inf-Triangul	Left Triangular part of the inferior frontal gyrus	-0.844242	0.266942	-0.307552	0.0972454		-100.011	999	0
Right G front middle	Right Middle frontal gyrus (F2)	-0.754997	0.265112	-0.307423	0.107949		-90.0567	999	0
Left S orbital lateral	Left Lateral orbital sulcus	-0.937226	0.280946	-0.302913	0.0908023		-105.492	999	0
Left G rectus	Left Straight gyru Gyrus rectus	-0.737119	0.223038	-0.302771	0.0916125		-104.51	999	0
Right S oc middle and Lunatus	Right Middle occipital sulcus and lunatus sulcus	-1.90457	0.67992	-0.3019	0.107776		-88.5808	999	0
Right G parietal sup	Right Superior parietal lobule (lateral part of P1)	-0.756028	0.231723	-0.300923	0.0922331		-103.174	999	0
Left G postcentral	Left Postcentral gyrus	-0.679634	0.229071	-0.294913	0.0994006		-93.8222	999	0
Right G Ins lg and S cent ins	Right Long insular gyrus and central sulcus of the insula	-0.508532	0.180921	-0.293301	0.104348		-88.8853	999	0
Left G temp sup-Plan tempo	Left Planum temporale or temporal plane of the superior temporal gyrus	-1.03875	0.343423	-0.292958	0.096855		-95.6498	999	0
Left G front inf-Orbital	Left Orbital part of the inferior frontal gyrus	-0.720415	0.231645	-0.291397	0.0936971		-98.3466	999	0
Left G parietal sup	Left Superior parietal lobule (lateral part of P1)	-0.748347	0.256477	-0.290647	0.099612		-92.2687	999	0
Left G front middle	Left Middle frontal gyrus (F2)	-0.678133	0.234062	-0.282066	0.0973568		-91.6186	999	0
Right G postcentral	Right Postcentral gyrus	-0.703685	0.256344	-0.273741	0.0997204		-86.8073	999	0
Right Lat Fis-ant-Vertical	Right Vertical ramus of the anterior segment of the lateral sulcus (or fissure)	-0.870414	0.30053	-0.272678	0.0941481		-91.5881	999	0
Right G rectus	Right Straight gyru Gyrus rectus	-0.643395	0.224004	-0.266817	0.0928946		-90.8285	999	0
Right G front inf-Triangul	Right Triangular part of the inferior frontal gyrus	-0.67891	0.268409	-0.263247	0.104076		-79.9861	999	0
Right G precuneus	Right Precuneus (medial part of P1)	-0.925173	0.337975	-0.263145	0.0961298		-86.5641	999	0
Left G front sup	Left Superior frontal gyrus (F1)	-0.529061	0.184594	-0.262127	0.0914583		-90.6336	999	0
Left S precentral-inf-part	Left Inferior part of the precentral sulcus	-0.61435	0.226016	-0.258345	0.0950436		-85.9562	999	0
Right G pariet inf-Angular	Right Angular gyrus	-0.664922	0.255804	-0.257124	0.0989188		-82.1985	999	0
Right G and S cingul-Mid-Ant	Right Middle-anterior part of the cingulate gyrus and sulcus (aMCC)	-0.434707	0.168205	-0.255649	0.0989204		-81.7255	999	0
Left S oc middle and Lunatus	Left Middle occipital sulcus and lunatus sulcus	-1.51898	0.637768	-0.250348	0.105113		-75.3164	999	0
Left G pariet inf-Supramar	Left Supramarginal gyrus	-0.601535	0.239846	-0.248813	0.0992075		-79.3102	999	0
Right S front sup	Right Superior frontal sulcus	-0.645021	0.251764	-0.247232	0.0964994		-81.0178	999	0
Left S front sup	Left Superior frontal sulcus	-0.638743	0.264699	-0.240608	0.0997095		-76.3087	999	0
Right S precentral-inf-part	Right Inferior part of the precentral sulcus	-0.605988	0.251689	-0.237947	0.0988281		-76.1377	999	0
Right S orbital lateral	Right Lateral orbital sulcus	-0.885579	0.370289	-0.236197	0.0987617		-75.6286	999	0
Right S front inf	Right Inferior frontal sulcus	-0.670725	0.28582	-0.231392	0.0986045		-74.2081	999	0
Right G front inf-Orbital	Right Orbital part of the inferior frontal gyrus	-0.611325	0.271308	-0.223266	0.0990864		-71.254	999	0
Left S interm prim-Jensen	Left Sulcus intermedius primus (of Jensen)	-1.71942	0.749219	-0.223153	0.0972366		-72.5728	999	0
Right G pariet inf-Supramar	Right Supramarginal gyrus	-0.565312	0.26847	-0.222274	0.105559		-66.5874	999	0
Left G temp sup-Lateral	Left Lateral aspect of the superior temporal gyrus	-0.547531	0.241021	-0.220836	0.0972112		-71.8378	999	0
Right S circular insula ant	Right Anterior segment of the circular sulcus of the insula	-0.540324	0.232397	-0.219438	0.0943814		-73.5233	999	0
Left G and S paracentral	Left Paracentral lobule and sulcus	-0.603422	0.27294	-0.21722	0.0982527		-69.9125	999	0
Left S temporal inf	Left Inferior temporal sulcus	-0.681499	0.297283	-0.216432	0.0944115		-72.4929	999	0
Right G precentral	Right Precentral gyrus	-0.505	0.225147	-0.215477	0.0960677		-70.9291	999	0
Right S circular insula sup	Right Superior segment of the circular sulcus of the insula	-0.408459	0.18543	-0.214765	0.0974979		-69.6576	999	0
Left S circular insula inf	Left Inferior segment of the circular sulcus of the insula	-0.372168	0.180619	-0.209969	0.101901		-65.1592	999	0
Left G precentral	Left Precentral gyrus	-0.50655	0.243395	-0.206262	0.0991081		-65.8128	999	0
Right S temporal transverse	Right Transverse temporal sulcus	-0.616735	0.292416	-0.20401	0.0967282		-66.6957	999	0
Right S oc sup and transversal	Right Superior occipital sulcus and transverse occipital sulcus	-1.10403	0.546124	-0.203221	0.100526		-63.9278	999	0
Left G orbital	Left Orbital gyri	-0.556604	0.249555	-0.201781	0.0904691		-70.5311	999	0
Right G and S subcentral	Right Subcentral gyrus (central operculum) and sulci	-0.817157	0.404001	-0.196024	0.0969137		-63.9622	999	0
Left G pariet inf-Angular	Left Angular gyrus	-0.579748	0.316494	-0.194639	0.106257		-57.9261	999	0
Left G oc-temp med-Parahip	Left Parahippocampal gyru parahippocampal part of the medial occipito-temporal gyru (T5)	-0.356215	0.187705	-0.194024	0.10224		-60.0117	999	0
Right S temporal inf	Right Inferior temporal sulcus	-0.599372	0.291417	-0.193931	0.0942901		-65.0401	999	0
Left S oc sup and transversal	Left Superior occipital sulcus and transverse occipital sulcus	-0.901397	0.505516	-0.192895	0.108178		-56.3873	999	0
Left S front inf	Left Inferior frontal sulcus	-0.512429	0.256786	-0.192556	0.0964926		-63.1049	999	0
Right S circular insula inf	Right Inferior segment of the circular sulcus of the insula	-0.375465	0.192486	-0.191377	0.0981116		-61.6837	999	0
Left G and S cingul-Mid-Ant	Left Middle-anterior part of the cingulate gyrus and sulcus (aMCC)	-0.344634	0.175562	-0.190243	0.0969129		-62.0765	999	0
Right G oc-temp med-Parahip	Right Parahippocampal gyru parahippocampal part of the medial occipito-temporal gyru (T5)	-0.37232	0.197094	-0.185117	0.0979952		-59.7369	999	0
Left S temporal sup	Left Superior temporal sulcus (parallel sulcus)	-0.507383	0.277255	-0.183335	0.100182		-57.8703	999	0
Left S occipital ant	Left Anterior occipital sulcus and preoccipital notch (temporo-occipital incisure)	-0.819836	0.431358	-0.182205	0.0958675		-60.102	999	0
Right S occipital ant	Right Anterior occipital sulcus and preoccipital notch (temporo-occipital incisure)	-0.880766	0.493587	-0.179945	0.100843		-56.4282	999	0
Right G occipital sup	Right Superior occipital gyrus (O1)	-0.711823	0.413804	-0.176309	0.102494		-54.3973	999	6.38845e-301
Left G occipital sup	Left Superior occipital gyrus (O1)	-0.663851	0.396764	-0.175678	0.104997		-52.91	999	5.45058e-292
Right G orbital	Right Orbital gyri	-0.433279	0.22479	-0.174313	0.0904357		-60.9523	999	0
Right Lat Fis-ant-Horizont	Right Horizontal ramus of the anterior segment of the lateral sulcus (or fissure)	-0.627463	0.358947	-0.169714	0.0970866		-55.2787	999	3.70803e-306
Left S pericallosal	Left Pericallosal sulcus (S of corpus callosum)	-0.670163	0.389696	-0.169316	0.0984562		-54.382	999	7.88077e-301
Left S postcentral	Left Postcentral sulcus	-0.565419	0.314912	-0.168896	0.0940674		-56.7781	999	0
Right S postcentral	Right Postcentral sulcus	-0.491884	0.296838	-0.167239	0.100924		-52.4015	999	6.57391e-289
Right S interm prim-Jensen	Right Sulcus intermedius primus (of Jensen)	-0.936905	0.568974	-0.166629	0.101193		-52.0718	999	6.65047e-287
Left S precentral-sup-part	Left Superior part of the precentral sulcus	-0.556602	0.332107	-0.166012	0.0990541		-52.9988	999	1.58554e-292
Left S orbital-H Shaped	Left Orbital sulci (H-shaped sulci)	-0.371968	0.21735	-0.155242	0.0907114		-54.1186	999	2.95061e-299
Left Pole temporal	Left Temporal pole	-0.314246	0.217304	-0.141724	0.0980032		-45.7301	999	3.2981e-247
Right S orbital-H Shaped	Right Orbital sulci (H-shaped sulci)	-0.356734	0.241105	-0.140504	0.0949618		-46.7885	999	5.59852e-254
Right S temporal sup	Right Superior temporal sulcus (parallel sulcus)	-0.398149	0.294076	-0.138978	0.10265		-42.8141	999	2.85325e-228
Right G and S paracentral	Right Paracentral lobule and sulcus	-0.398688	0.292636	-0.138704	0.101809		-43.083	999	4.92146e-230
Right S central	Right Central sulcus (Rolando's fissure)	-0.538999	0.395524	-0.138621	0.101722		-43.0938	999	4.18283e-230
Right G cuneus	Right Cuneus (O6)	-0.622423	0.440528	-0.138503	0.0980271		-44.6799	999	1.957e-240
Right S suborbital	Right Suborbital sulcus (sulcus rostrale supraorbital sulcus)	-0.410643	0.299947	-0.138453	0.101131		-43.2933	999	2.06827e-231
Right G and S occipital inf	Right Inferior occipital gyrus (O3) and sulcus	-0.592832	0.421139	-0.133929	0.0951411		-44.5149	999	2.29236e-239
Right Pole temporal	Right Temporal pole	-0.295534	0.224581	-0.128443	0.0976059		-41.6136	999	2.31884e-220
Left Lat Fis-ant-Vertical	Left Vertical ramus of the anterior segment of the lateral sulcus (or fissure)	-0.38818	0.310545	-0.125034	0.100027		-39.5283	999	1.77926e-206
Right S precentral-sup-part	Right Superior part of the precentral sulcus	-0.39859	0.323045	-0.118902	0.0963667		-39.0179	999	4.72685e-203
Right G occipital middle	Right Middle occipital gyrus (O2, lateral occipital gyrus)	-0.406785	0.341345	-0.116154	0.0974677		-37.6853	999	4.55181e-194
Right S orbital med-olfact	Right Medial orbital sulcus (olfactory sulcus)	-0.348084	0.313248	-0.1116	0.100431		-35.1395	999	9.28053e-177
Left S oc-temp lat	Left Lateral occipito-temporal sulcus	-0.249793	0.227592	-0.109696	0.0999463		-34.7074	999	8.32742e-174
Left S suborbital	Left Suborbital sulcus (sulcus rostrale supraorbital sulcus)	-0.28375	0.256674	-0.109574	0.0991187		-34.9585	999	1.59929e-175
Right S oc-temp lat	Right Lateral occipito-temporal sulcus	-0.276893	0.27163	-0.10463	0.102641		-32.2355	999	7.40962e-157
Left S circular insula ant	Left Anterior segment of the circular sulcus of the insula	-0.222398	0.214105	-0.0928823	0.089419		-32.8476	999	4.64484e-161
Right S calcarine	Right Calcarine sulcus	-0.416825	0.477205	-0.0922253	0.105585		-27.6216	999	3.10572e-125
Left G temporal inf	Left Inferior temporal gyrus (T3)	-0.29519	0.303313	-0.0921569	0.0946928		-30.7759	999	7.88502e-147
Left S oc-temp med and Lingual	Left Medial occipito-temporal sulcus (collateral sulcus) and lingual sulcus	-0.144265	0.164847	-0.0872427	0.0996898		-27.6744	999	1.35667e-125
Left Lat Fis-ant-Horizont	Left Horizontal ramus of the anterior segment of the lateral sulcus (or fissure)	-0.593341	0.699126	-0.0860661	0.101411		-26.8379	999	6.58371e-120
Left S circular insula sup	Left Superior segment of the circular sulcus of the insula	-0.160218	0.17888	-0.0859495	0.0959611		-28.3236	999	5.05854e-130
Right S intrapariet and P trans	Right Intraparietal sulcus (interparietal sulcus) and transverse parietal sulci	-0.314381	0.413971	-0.0832677	0.109646		-24.0152	999	5.76336e-101
Right G and S cingul-Mid-Post	Right Middle-posterior part of the cingulate gyrus and sulcus (pMCC)	-0.133332	0.160716	-0.0805101	0.0970455		-26.2346	999	7.98269e-116
Left S collat transv post	Left Posterior transverse collateral sulcus	-0.305048	0.403054	-0.078134	0.103237		-23.9335	999	2.00177e-100
Right G temporal inf	Right Inferior temporal gyrus (T3)	-0.207234	0.239962	-0.074002	0.085689		-27.3098	999	4.11065e-123
Right G temp sup-Lateral	Right Lateral aspect of the superior temporal gyrus	-0.330705	0.465902	-0.0723023	0.101861		-22.4464	999	1.13113e-90
Right S parieto occipital	Right Parieto-occipital sulcus (or fissure)	-0.252473	0.378385	-0.0716825	0.107432		-21.0999	999	5.06587e-82
Left S central	Left Central sulcus (Rolando's fissure)	-0.301225	0.451404	-0.0681345	0.102104		-21.1021	999	4.90739e-82
Right S collat transv post	Right Posterior transverse collateral sulcus	-0.275667	0.532085	-0.0568798	0.109788		-16.3834	999	1.29564e-53
Right S pericallosal	Right Pericallosal sulcus (S of corpus callosum)	-0.130171	0.235285	-0.0548114	0.0990722		-17.4952	999	5.46222e-60
Right S collat transv ant	Right Anterior transverse collateral sulcus	-0.182512	0.323225	-0.0537523	0.0951941		-17.8561	999	4.17026e-62
Left G temporal middle	Left Middle temporal gyrus (T2)	-0.138988	0.274651	-0.0518121	0.102385		-16.0028	999	1.73978e-51
Left G and S cingul-Mid-Post	Left Middle-posterior part of the cingulate gyrus and sulcus (pMCC)	-0.0918348	0.18959	-0.0496688	0.10254		-15.3176	999	9.92832e-48
Left G precuneus	Left Precuneus (medial part of P1)	-0.141153	0.277538	-0.0456822	0.0898215		-16.083	999	6.23006e-52
Left S cingul-Marginalis	Left Marginal branch (or part) of the cingulate sulcus	-0.113228	0.260985	-0.045592	0.105087		-13.7195	999	2.25683e-39
Right S oc-temp med and Lingual	Right Medial occipito-temporal sulcus (collateral sulcus) and lingual sulcus	-0.120154	0.343336	-0.0385771	0.110233		-11.0667	999	6.21128e-27
Left S parieto occipital	Left Parieto-occipital sulcus (or fissure)	-0.0941637	0.303948	-0.0332991	0.107485		-9.79678	999	1.06278e-21
Left G cingul-Post-dorsal	Left Posterior-dorsal part of the cingulate gyrus (dPCC)	-0.0605323	0.185181	-0.0330735	0.101179		-10.3369	999	7.27833e-24
Right Pole occipital	Right Occipital pole	-0.19233	0.649416	-0.0316549	0.106885		-9.36536	999	4.8748e-20
Left G oc-temp med-Lingual	Left Lingual gyru ligual part of the medial occipito-temporal gyru (O5)	-0.131431	0.431564	-0.0311359	0.102237		-9.63059	999	4.71723e-21
Left S calcarine	Left Calcarine sulcus	-0.119175	0.375738	-0.0307368	0.0969075		-10.03	999	1.26815e-22
Right Lat Fis-post	Right Posterior ramus (or segment) of the lateral sulcus (or fissure)	-0.0551185	0.232589	-0.0238964	0.100838		-7.49392	999	1.46995e-13
Left S temporal transverse	Left Transverse temporal sulcus	-0.128582	0.628933	-0.0202692	0.099143		-6.46508	999	1.5809e-10
Left G cuneus	Left Cuneus (O6)	-0.0868504	0.514301	-0.0174343	0.103241		-5.34016	999	1.14977e-07
Left G cingul-Post-ventral	Left Posterior-ventral part of the cingulate gyrus (vPCC, isthmus of the cingulate gyrus)	-0.0757753	0.426514	-0.017137	0.0964586		-5.61816	999	2.50195e-08
Right G oc-temp lat-fusifor	Right Lateral occipito-temporal gyrus (fusiform gyru O4-T4)	-0.0294486	0.210222	-0.0133917	0.0955977		-4.42983	999	1.04714e-05
Right G cingul-Post-ventral	Right Posterior-ventral part of the cingulate gyrus (vPCC, isthmus of the cingulate gyrus)	-0.0425277	0.322857	-0.0133874	0.101633		-4.16545	999	3.37608e-05
Right G cingul-Post-dorsal	Right Posterior-dorsal part of the cingulate gyrus (dPCC)	-0.0275675	0.311136	-0.00838002	0.0945798		-2.80186	999	0.00517903
Left S intrapariet and P trans	Left Intraparietal sulcus (interparietal sulcus) and transverse parietal sulci	-0.0323087	0.543512	-0.00655131	0.110209		-1.87979	999	0.0604271
Right S cingul-Marginalis	Right Marginal branch (or part) of the cingulate sulcus	-0.00523787	0.209212	-0.00253646	0.101312		-0.791713	999	0.428716
Left S orbital med-olfact	Left Medial orbital sulcus (olfactory sulcus)	-0.00633886	0.344704	-0.00189729	0.103173		-0.58152	999	0.561021
Left G oc-temp lat-fusifor	Left Lateral occipito-temporal gyrus (fusiform gyru O4-T4)	-0.00383018	0.568017	-0.000644449	0.0955721		-0.213234	999	0.831188
Right S subparietal	Right Subparietal sulcus	0.0331428	0.292832	0.0117477	0.103797		3.57907	999	0.000361393
Right G oc-temp med-Lingual	Right Lingual gyru ligual part of the medial occipito-temporal gyru (O5)	0.0577969	0.505652	0.0125233	0.109564		3.61453	999	0.000315902
Left G occipital middle	Left Middle occipital gyrus (O2, lateral occipital gyrus)	0.0535942	0.411427	0.0129431	0.0993603		4.11932	999	4.11445e-05
Left S collat transv ant	Left Anterior transverse collateral sulcus	0.0667467	0.349647	0.0204475	0.107113		6.03671	999	2.21459e-09
Right G temporal middle	Right Middle temporal gyrus (T2)	0.0842179	0.309328	0.0280081	0.102872		8.60964	999	2.81636e-17
Left G and S occipital inf	Left Inferior occipital gyrus (O3) and sulcus	0.101292	0.349027	0.0295906	0.101962		9.17731	999	2.47223e-19
Left Pole occipital	Left Occipital pole	0.806343	1.12867	0.0752391	0.105315		22.592	999	1.27953e-91
Left Lat Fis-post	Left Posterior ramus (or segment) of the lateral sulcus (or fissure)	0.338316	0.262897	0.13595	0.105644		40.6946	999	2.90164e-214
Left S subparietal	Left Subparietal sulcus	0.548875	0.318702	0.177693	0.103177		54.4614	999	2.64852e-301

## Sheet: MaleMos
Male Moseten
Region (short name)	Region (long name)	β_M	σ(β_M)	β_s	σ(β_s)		t	df	p
Left G temp sup-Plan polar	Left Planum polare of the superior temporal gyrus	-1.3841	0.227994	-0.515965	0.0849916		-191.975	999	0
Left G insular short	Left Short insular gyri	-0.777413	0.145741	-0.498568	0.0934662		-168.682	999	0
Right G temp sup-G T transv	Right Anterior transverse temporal gyrus (of Heschl)	-1.13977	0.204161	-0.495635	0.0887803		-176.541	999	0
Right G subcallosal	Right Subcallosal are subcallosal gyrus	-1.21308	0.226714	-0.49153	0.091863		-169.204	999	0
Left G temp sup-G T transv	Left Anterior transverse temporal gyrus (of Heschl)	-1.36787	0.260949	-0.488236	0.0931406		-165.764	999	0
Left G Ins lg and S cent ins	Left Long insular gyrus and central sulcus of the insula	-0.852913	0.181035	-0.482153	0.102339		-148.985	999	0
Right G oc-temp med-Parahip	Right Parahippocampal gyru parahippocampal part of the medial occipito-temporal gyru (T5)	-0.726008	0.138404	-0.469294	0.0894649		-165.879	999	0
Right G temp sup-Plan polar	Right Planum polare of the superior temporal gyrus	-1.18697	0.248148	-0.448948	0.0938567		-151.262	999	0
Right G insular short	Right Short insular gyri	-0.715672	0.144324	-0.443911	0.08952		-156.811	999	0
Left G rectus	Left Straight gyru Gyrus rectus	-0.866001	0.213923	-0.419839	0.10371		-128.015	999	0
Left G subcallosal	Left Subcallosal are subcallosal gyrus	-0.96808	0.280442	-0.402924	0.116723		-109.161	999	0
Right S circular insula inf	Right Inferior segment of the circular sulcus of the insula	-0.715339	0.185529	-0.391774	0.10161		-121.927	999	0
Right G Ins lg and S cent ins	Right Long insular gyrus and central sulcus of the insula	-0.575889	0.174242	-0.35544	0.107543		-104.517	999	0
Left G front inf-Opercular	Left Opercular part of the inferior frontal gyrus	-0.988338	0.307153	-0.351299	0.109176		-101.754	999	0
Right G and S cingul-Ant	Right Anterior part of the cingulate gyrus and sulcus (ACC)	-0.522808	0.152188	-0.346537	0.100876		-108.633	999	0
Left G and S cingul-Ant	Left Anterior part of the cingulate gyrus and sulcus (ACC)	-0.53887	0.161436	-0.345093	0.103383		-105.557	999	0
Right G rectus	Right Straight gyru Gyrus rectus	-0.65131	0.207385	-0.320971	0.102201		-99.3138	999	0
Left G oc-temp med-Parahip	Left Parahippocampal gyru parahippocampal part of the medial occipito-temporal gyru (T5)	-0.479456	0.167219	-0.305347	0.106495		-90.6702	999	0
Right G and S frontomargin	Right Fronto-marginal gyrus (of Wernicke) and sulcus	-0.650132	0.227658	-0.29459	0.103157		-90.3064	999	0
Right G and S cingul-Mid-Ant	Right Middle-anterior part of the cingulate gyrus and sulcus (aMCC)	-0.460585	0.163093	-0.291613	0.10326		-89.305	999	0
Right G and S transv frontopol	Right Transverse frontopolar gyri and sulci	-0.668217	0.243822	-0.282208	0.102973		-86.6652	999	0
Right S pericallosal	Right Pericallosal sulcus (S of corpus callosum)	-0.530442	0.206697	-0.265881	0.103605		-81.153	999	0
Right G front inf-Opercular	Right Opercular part of the inferior frontal gyrus	-0.597259	0.226071	-0.247402	0.0936449		-83.5447	999	0
Left S circular insula inf	Left Inferior segment of the circular sulcus of the insula	-0.450989	0.17946	-0.245552	0.0977113		-79.4693	999	0
Left G temp sup-Lateral	Left Lateral aspect of the superior temporal gyrus	-0.506484	0.208106	-0.244828	0.100596		-76.9627	999	0
Left G and S cingul-Mid-Ant	Left Middle-anterior part of the cingulate gyrus and sulcus (aMCC)	-0.39791	0.189143	-0.229686	0.109179		-66.5264	999	0
Left G and S frontomargin	Left Fronto-marginal gyrus (of Wernicke) and sulcus	-0.517637	0.230727	-0.226732	0.101062		-70.9456	999	0
Left G and S transv frontopol	Left Transverse frontopolar gyri and sulci	-0.480531	0.235353	-0.213138	0.10439		-64.5657	999	0
Right G cingul-Post-ventral	Right Posterior-ventral part of the cingulate gyrus (vPCC, isthmus of the cingulate gyrus)	-0.683047	0.35186	-0.201539	0.103819		-61.3876	999	0
Right G oc-temp lat-fusifor	Right Lateral occipito-temporal gyrus (fusiform gyru O4-T4)	-0.429274	0.221352	-0.192865	0.0994493		-61.327	999	0
Right G temp sup-Plan tempo	Right Planum temporale or temporal plane of the superior temporal gyrus	-0.402754	0.221102	-0.188253	0.103346		-57.6032	999	0
Right G precuneus	Right Precuneus (medial part of P1)	-0.622867	0.337875	-0.182722	0.0991181		-58.296	999	0
Right S front sup	Right Superior frontal sulcus	-0.449246	0.242127	-0.181935	0.0980559		-58.6734	999	0
Left G pariet inf-Supramar	Left Supramarginal gyrus	-0.357479	0.192927	-0.181627	0.0980216		-58.5947	999	0
Left G postcentral	Left Postcentral gyrus	-0.32858	0.169744	-0.18108	0.0935456		-61.2133	999	0
Right G front sup	Right Superior frontal gyrus (F1)	-0.35701	0.213906	-0.179298	0.107428		-52.7786	999	3.4009e-291
Left G pariet inf-Angular	Left Angular gyrus	-0.404626	0.216236	-0.17508	0.0935645		-59.1734	999	0
Left G front sup	Left Superior frontal gyrus (F1)	-0.33384	0.214725	-0.166943	0.107377		-49.165	999	5.69484e-269
Right G and S cingul-Mid-Post	Right Middle-posterior part of the cingulate gyrus and sulcus (pMCC)	-0.264923	0.172345	-0.16464	0.107107		-48.6093	999	1.71644e-265
Left S front middle	Left Middle frontal sulcus	-0.371307	0.251175	-0.155892	0.105455		-46.7473	999	1.02437e-253
Left G precuneus	Left Precuneus (medial part of P1)	-0.392448	0.258237	-0.147523	0.0970723		-48.0578	999	5.05403e-262
Left S circular insula sup	Left Superior segment of the circular sulcus of the insula	-0.238328	0.161647	-0.145563	0.0987284		-46.6239	999	6.27211e-253
Left S circular insula ant	Left Anterior segment of the circular sulcus of the insula	-0.321178	0.238341	-0.144716	0.107391		-42.6135	999	5.92494e-227
Right S precentral-sup-part	Right Superior part of the precentral sulcus	-0.406289	0.315909	-0.136334	0.106006		-40.67	999	4.23509e-214
Right S precentral-inf-part	Right Inferior part of the precentral sulcus	-0.305882	0.22401	-0.133352	0.0976587		-43.1805	999	1.13155e-230
Left S orbital lateral	Left Lateral orbital sulcus	-0.391259	0.312662	-0.129527	0.103507		-39.5721	999	9.05133e-207
Right S temporal transverse	Right Transverse temporal sulcus	-0.413297	0.323274	-0.1294	0.101214		-40.429	999	1.70569e-212
Right G occipital sup	Right Superior occipital gyrus (O1)	-0.520436	0.423828	-0.126183	0.10276		-38.8309	999	8.54453e-202
Left G and S paracentral	Left Paracentral lobule and sulcus	-0.290032	0.26266	-0.125859	0.113981		-34.9183	999	3.01048e-175
Right G orbital	Right Orbital gyri	-0.231972	0.21644	-0.122955	0.114722		-33.8919	999	3.1868e-168
Right S front middle	Right Middle frontal sulcus	-0.289388	0.239607	-0.122593	0.101504		-38.1927	999	1.69911e-197
Left G occipital middle	Left Middle occipital gyrus (O2, lateral occipital gyrus)	-0.386084	0.306834	-0.122511	0.0973635		-39.7903	999	3.13423e-208
Right G parietal sup	Right Superior parietal lobule (lateral part of P1)	-0.34064	0.275563	-0.118839	0.0961358		-39.0908	999	1.52992e-203
Right Pole temporal	Right Temporal pole	-0.219743	0.202361	-0.117193	0.107923		-34.3391	999	2.75832e-171
Left G and S subcentral	Left Subcentral gyrus (central operculum) and sulci	-0.265774	0.24809	-0.115806	0.1081		-33.8769	999	4.04076e-168
Left S front sup	Left Superior frontal sulcus	-0.297201	0.275966	-0.11545	0.107201		-34.0562	999	2.38936e-169
Left Pole temporal	Left Temporal pole	-0.217313	0.200858	-0.112746	0.104209		-34.2134	999	2.00091e-170
Left S precentral-inf-part	Left Inferior part of the precentral sulcus	-0.25243	0.236121	-0.109822	0.102727		-33.8069	999	1.22006e-167
Right S circular insula sup	Right Superior segment of the circular sulcus of the insula	-0.195627	0.18129	-0.106844	0.0990136		-34.1236	999	8.24258e-170
Right Lat Fis-post	Right Posterior ramus (or segment) of the lateral sulcus (or fissure)	-0.183016	0.18961	-0.105216	0.109007		-30.523	999	4.29659e-145
Right G oc-temp med-Lingual	Right Lingual gyru ligual part of the medial occipito-temporal gyru (O5)	-0.396658	0.395672	-0.1028	0.102544		-31.7016	999	3.44759e-153
Left G parietal sup	Left Superior parietal lobule (lateral part of P1)	-0.264831	0.234189	-0.101449	0.0897113		-35.7603	999	5.38358e-181
Left G oc-temp lat-fusifor	Left Lateral occipito-temporal gyrus (fusiform gyru O4-T4)	-0.611817	0.623578	-0.0960619	0.0979085		-31.0263	999	1.50152e-148
Right S circular insula ant	Right Anterior segment of the circular sulcus of the insula	-0.185948	0.202031	-0.092354	0.100342		-29.1055	999	2.26918e-135
Left S precentral-sup-part	Left Superior part of the precentral sulcus	-0.280367	0.334842	-0.0901164	0.107626		-26.4781	999	1.80426e-117
Left G cuneus	Left Cuneus (O6)	-0.414689	0.471453	-0.0863372	0.0981554		-27.8153	999	1.48693e-126
Left S front inf	Left Inferior frontal sulcus	-0.199602	0.232813	-0.0837518	0.0976869		-27.1118	999	9.11213e-122
Left G and S cingul-Mid-Post	Left Middle-posterior part of the cingulate gyrus and sulcus (pMCC)	-0.150449	0.175444	-0.0821133	0.0957549		-27.1177	999	8.31141e-122
Left G cingul-Post-dorsal	Left Posterior-dorsal part of the cingulate gyrus (dPCC)	-0.14213	0.166269	-0.0785454	0.0918854		-27.0318	999	3.18402e-121
Left G temporal inf	Left Inferior temporal gyrus (T3)	-0.207734	0.28631	-0.0782838	0.107895		-22.9441	999	6.46509e-94
Left G occipital sup	Left Superior occipital gyrus (O1)	-0.28894	0.380163	-0.0753908	0.099193		-24.0346	999	4.28308e-101
Left S pericallosal	Left Pericallosal sulcus (S of corpus callosum)	-0.291597	0.39396	-0.0744896	0.100639		-23.4062	999	6.03191e-97
Right G and S paracentral	Right Paracentral lobule and sulcus	-0.198099	0.328198	-0.0697769	0.115602		-19.0874	999	1.72685e-69
Left G cingul-Post-ventral	Left Posterior-ventral part of the cingulate gyrus (vPCC, isthmus of the cingulate gyrus)	-0.285866	0.459329	-0.0652148	0.104787		-19.6806	999	3.97313e-73
Left G orbital	Left Orbital gyri	-0.120481	0.225916	-0.0612644	0.114877		-16.8645	999	2.41015e-56
Left G temp sup-Plan tempo	Left Planum temporale or temporal plane of the superior temporal gyrus	-0.169842	0.333355	-0.0538024	0.1056		-16.1116	999	4.31713e-52
Right Lat Fis-ant-Vertical	Right Vertical ramus of the anterior segment of the lateral sulcus (or fissure)	-0.143253	0.315565	-0.0482023	0.106183		-14.3554	999	1.25763e-42
Left S cingul-Marginalis	Left Marginal branch (or part) of the cingulate sulcus	-0.100921	0.206735	-0.0473018	0.0968967		-15.4372	999	2.22965e-48
Left S calcarine	Left Calcarine sulcus	-0.144798	0.303681	-0.0471001	0.0987817		-15.0781	999	1.93445e-46
Right G temporal inf	Right Inferior temporal gyrus (T3)	-0.101252	0.241802	-0.045856	0.10951		-13.2417	999	5.40876e-37
Left G front middle	Left Middle frontal gyrus (F2)	-0.0883007	0.232448	-0.0369856	0.0973629		-12.0126	999	3.79993e-31
Right S front inf	Right Inferior frontal sulcus	-0.0658772	0.236134	-0.0268394	0.0962048		-8.82219	999	4.92476e-18
Left S orbital med-olfact	Left Medial orbital sulcus (olfactory sulcus)	-0.0649157	0.265059	-0.025038	0.102233		-7.74475	999	2.34324e-14
Right G occipital middle	Right Middle occipital gyrus (O2, lateral occipital gyrus)	-0.0568167	0.352922	-0.0178924	0.11114		-5.09094	999	4.25648e-07
Right Pole occipital	Right Occipital pole	-0.0779069	0.488408	-0.016122	0.101071		-5.04421	999	5.40707e-07
Left G oc-temp med-Lingual	Left Lingual gyru ligual part of the medial occipito-temporal gyru (O5)	-0.0578918	0.378125	-0.0151863	0.0991903		-4.84152	999	1.49222e-06
Left G front inf-Orbital	Left Orbital part of the inferior frontal gyrus	-0.0356722	0.260115	-0.0144094	0.105071		-4.33675	999	1.59264e-05
Left Lat Fis-ant-Horizont	Left Horizontal ramus of the anterior segment of the lateral sulcus (or fissure)	-0.0989355	0.716682	-0.0139118	0.100776		-4.36541	999	1.40088e-05
Right G front middle	Right Middle frontal gyrus (F2)	-0.0292484	0.240254	-0.01172	0.0962714		-3.84974	999	0.000125758
Left S orbital-H Shaped	Left Orbital sulci (H-shaped sulci)	-0.0230162	0.230144	-0.0113519	0.11351		-3.16252	999	0.00161125
Right G cingul-Post-dorsal	Right Posterior-dorsal part of the cingulate gyrus (dPCC)	-0.0198055	0.285278	-0.00688365	0.0991519		-2.19542	999	0.0283628
Right G pariet inf-Angular	Right Angular gyrus	-0.0120153	0.203062	-0.00575003	0.0971775		-1.87113	999	0.0616191
Right G precentral	Right Precentral gyrus	-0.0123129	0.267758	-0.0051745	0.112526		-1.45417	999	0.146212
Left G precentral	Left Precentral gyrus	-0.00821634	0.230121	-0.0037445	0.104875		-1.12907	999	0.259137
Right S suborbital	Right Suborbital sulcus (sulcus rostrale supraorbital sulcus)	-0.0072622	0.294024	-0.00264011	0.10689		-0.781062	999	0.434951
Right S temporal sup	Right Superior temporal sulcus (parallel sulcus)	-0.00561105	0.26958	-0.00226105	0.108631		-0.658197	999	0.510563
Right S postcentral	Right Postcentral sulcus	-0.00236442	0.284706	-0.000814002	0.0980163		-0.26262	999	0.792898
Right G postcentral	Right Postcentral gyrus	0.00168527	0.201997	0.000798153	0.0956668		0.26383	999	0.791965
Right G and S occipital inf	Right Inferior occipital gyrus (O3) and sulcus	0.0462552	0.451445	0.0101862	0.0994158		3.24007	999	0.00123443
Left G temporal middle	Left Middle temporal gyrus (T2)	0.0378177	0.214631	0.0174627	0.099108		5.5719	999	3.24012e-08
Right Lat Fis-ant-Horizont	Right Horizontal ramus of the anterior segment of the lateral sulcus (or fissure)	0.0877874	0.444708	0.0214014	0.108414		6.24248	999	6.35707e-10
Right G front inf-Orbital	Right Orbital part of the inferior frontal gyrus	0.0602017	0.303422	0.0214696	0.108209		6.27425	999	5.22575e-10
Right S orbital lateral	Right Lateral orbital sulcus	0.0930783	0.378503	0.0253014	0.102888		7.77642	999	1.85158e-14
Right S cingul-Marginalis	Right Marginal branch (or part) of the cingulate sulcus	0.0709611	0.248976	0.0326057	0.114401		9.01287	999	9.99996e-19
Left G front inf-Triangul	Left Triangular part of the inferior frontal gyrus	0.091771	0.300506	0.033163	0.108593		9.65722	999	3.7201e-21
Right G pariet inf-Supramar	Right Supramarginal gyrus	0.0705397	0.16144	0.0377136	0.086313		13.8172	999	7.2391e-40
Right S orbital-H Shaped	Right Orbital sulci (H-shaped sulci)	0.076289	0.203712	0.0401635	0.107247		11.8426	999	2.27182e-30
Right G temporal middle	Right Middle temporal gyrus (T2)	0.129299	0.329603	0.0420624	0.107223		12.4052	999	5.71042e-33
Left Pole occipital	Left Occipital pole	0.351337	0.726017	0.0471423	0.0974167		15.303	999	1.19033e-47
Right G cuneus	Right Cuneus (O6)	0.226949	0.505494	0.0473163	0.10539		14.1975	999	8.25249e-42
Right S occipital ant	Right Anterior occipital sulcus and preoccipital notch (temporo-occipital incisure)	0.251386	0.521132	0.0499772	0.103604		15.2543	999	2.18172e-47
Right S central	Right Central sulcus (Rolando's fissure)	0.176315	0.336346	0.0508433	0.0969909		16.5769	999	1.0465e-54
Right G temp sup-Lateral	Right Lateral aspect of the superior temporal gyrus	0.242802	0.471071	0.0523817	0.101628		16.2992	999	3.85165e-53
Left S postcentral	Left Postcentral sulcus	0.179197	0.324818	0.0585438	0.106118		17.4459	999	1.0595e-59
Right G and S subcentral	Right Subcentral gyrus (central operculum) and sulci	0.250243	0.430758	0.0592098	0.101921		18.3708	999	3.65769e-65
Right G front inf-Triangul	Right Triangular part of the inferior frontal gyrus	0.173481	0.280783	0.0640513	0.103668		19.5381	999	3.00207e-72
Right S orbital med-olfact	Right Medial orbital sulcus (olfactory sulcus)	0.20042	0.312206	0.0681796	0.106207		20.3002	999	5.5923e-77
Right S temporal inf	Right Inferior temporal sulcus	0.175464	0.229858	0.0753644	0.0987272		24.1396	999	8.63244e-102
Left Lat Fis-post	Left Posterior ramus (or segment) of the lateral sulcus (or fissure)	0.170134	0.222746	0.0783281	0.10255		24.1535	999	6.97614e-102
Right S oc sup and transversal	Right Superior occipital sulcus and transverse occipital sulcus	0.473737	0.691808	0.0792823	0.115778		21.6547	999	1.45613e-85
Left G and S occipital inf	Left Inferior occipital gyrus (O3) and sulcus	0.199584	0.244332	0.0881683	0.107936		25.8313	999	4.20094e-113
Right S oc middle and Lunatus	Right Middle occipital sulcus and lunatus sulcus	0.801421	0.962236	0.0887873	0.106604		26.3378	999	1.60389e-116
Left S suborbital	Left Suborbital sulcus (sulcus rostrale supraorbital sulcus)	0.223846	0.270762	0.0891956	0.10789		26.1434	999	3.30103e-115
Left Lat Fis-ant-Vertical	Left Vertical ramus of the anterior segment of the lateral sulcus (or fissure)	0.298815	0.299672	0.0934658	0.0937338		31.5323	999	5.01476e-152
Right S subparietal	Right Subparietal sulcus	0.27847	0.252167	0.10585	0.0958522		34.9213	999	2.87319e-175
Left S oc sup and transversal	Left Superior occipital sulcus and transverse occipital sulcus	0.550086	0.556823	0.107018	0.108328		31.2402	999	5.0968e-150
Right S calcarine	Right Calcarine sulcus	0.516952	0.427549	0.120363	0.099547		38.2352	999	8.7815e-198
Left S collat transv post	Left Posterior transverse collateral sulcus	0.364031	0.276721	0.123691	0.0940246		41.6002	999	2.84481e-220
Left S central	Left Central sulcus (Rolando's fissure)	0.509056	0.382586	0.125477	0.0943035		42.0762	999	2.0415e-223
Left S oc-temp lat	Left Lateral occipito-temporal sulcus	0.247055	0.21557	0.12764	0.111374		36.2414	999	2.84682e-184
Left S temporal sup	Left Superior temporal sulcus (parallel sulcus)	0.385143	0.282763	0.140231	0.102954		43.0723	999	5.7786e-230
Left S temporal inf	Left Inferior temporal sulcus	0.372652	0.288481	0.142764	0.110518		40.8494	999	2.71134e-215
Left S oc middle and Lunatus	Left Middle occipital sulcus and lunatus sulcus	1.55228	1.23861	0.145107	0.115785		39.6312	999	3.64159e-207
Left S oc-temp med and Lingual	Left Medial occipito-temporal sulcus (collateral sulcus) and lingual sulcus	0.259818	0.158574	0.174936	0.106769		51.8126	999	2.53263e-285
Right S oc-temp lat	Right Lateral occipito-temporal sulcus	0.403291	0.235896	0.175009	0.102368		54.0627	999	6.37258e-299
Left S occipital ant	Left Anterior occipital sulcus and preoccipital notch (temporo-occipital incisure)	0.875378	0.49573	0.179447	0.101622		55.8407	999	0
Right S intrapariet and P trans	Right Intraparietal sulcus (interparietal sulcus) and transverse parietal sulci	0.771245	0.408895	0.18643	0.0988407		59.6459	999	0
Left S collat transv ant	Left Anterior transverse collateral sulcus	0.534274	0.297325	0.189523	0.10547		56.824	999	0
Left S temporal transverse	Left Transverse temporal sulcus	1.6283	0.842372	0.1934	0.100052		61.1265	999	0
Left S interm prim-Jensen	Left Sulcus intermedius primus (of Jensen)	2.39227	1.3578	0.194975	0.110664		55.7153	999	0
Right S parieto occipital	Right Parieto-occipital sulcus (or fissure)	0.803477	0.40351	0.207619	0.104268		62.9678	999	0
Left S parieto occipital	Left Parieto-occipital sulcus (or fissure)	0.59365	0.289308	0.209008	0.101857		64.8889	999	0
Left S subparietal	Left Subparietal sulcus	0.582228	0.267668	0.211921	0.0974267		68.7853	999	0
Right S collat transv post	Right Posterior transverse collateral sulcus	1.38497	0.614422	0.219274	0.0972778		71.2811	999	0
Right S interm prim-Jensen	Right Sulcus intermedius primus (of Jensen)	1.58208	0.750485	0.22362	0.106078		66.6634	999	0
Right S collat transv ant	Right Anterior transverse collateral sulcus	0.803866	0.391791	0.241917	0.117906		64.8827	999	0
Left S intrapariet and P trans	Left Intraparietal sulcus (interparietal sulcus) and transverse parietal sulci	1.43813	0.554008	0.246651	0.0950167		82.0885	999	0
Right S oc-temp med and Lingual	Right Medial occipito-temporal sulcus (collateral sulcus) and lingual sulcus	0.929021	0.316288	0.306797	0.10445		92.8844	999	0

## Sheet: FemaleMos
Female Moseten
Region (short name)	Region (long name)	β_M	σ(β_M)	β_s	σ(β_s)		t	df	p
Right G and S transv frontopol	Right Transverse frontopolar gyri and sulci	-1.29824	0.2315	-0.541102	0.0964883		-177.339	999	0
Left G insular short	Left Short insular gyri	-0.877972	0.138314	-0.522068	0.0822456		-200.731	999	0
Left G front inf-Opercular	Left Opercular part of the inferior frontal gyrus	-1.39067	0.23592	-0.49689	0.0842949		-186.406	999	0
Left G and S transv frontopol	Left Transverse frontopolar gyri and sulci	-1.21327	0.208389	-0.492603	0.0846086		-184.112	999	0
Left G Ins lg and S cent ins	Left Long insular gyrus and central sulcus of the insula	-0.861658	0.153705	-0.482475	0.0860653		-177.275	999	0
Right G and S frontomargin	Right Fronto-marginal gyrus (of Wernicke) and sulcus	-1.12854	0.223642	-0.47579	0.0942868		-159.575	999	0
Left G and S frontomargin	Left Fronto-marginal gyrus (of Wernicke) and sulcus	-1.06948	0.211866	-0.466843	0.0924825		-159.629	999	0
Right G insular short	Right Short insular gyri	-0.827093	0.154236	-0.457216	0.0852614		-169.578	999	0
Left G temp sup-Plan polar	Left Planum polare of the superior temporal gyrus	-1.31247	0.26299	-0.421854	0.0845302		-157.816	999	0
Left G rectus	Left Straight gyru Gyrus rectus	-0.90633	0.196358	-0.418868	0.0907485		-145.961	999	0
Left G temp sup-G T transv	Left Anterior transverse temporal gyrus (of Heschl)	-1.0983	0.229804	-0.401323	0.0839716		-151.134	999	0
Right G subcallosal	Right Subcallosal are subcallosal gyrus	-0.975182	0.21991	-0.383723	0.0865318		-140.23	999	0
Right G Ins lg and S cent ins	Right Long insular gyrus and central sulcus of the insula	-0.667783	0.160377	-0.38008	0.0912816		-131.672	999	0
Left G and S cingul-Ant	Left Anterior part of the cingulate gyrus and sulcus (ACC)	-0.574536	0.137892	-0.378051	0.0907344		-131.758	999	0
Right G front inf-Opercular	Right Opercular part of the inferior frontal gyrus	-0.969505	0.243648	-0.376755	0.0946832		-125.831	999	0
Right S circular insula inf	Right Inferior segment of the circular sulcus of the insula	-0.615422	0.168246	-0.374146	0.102285		-115.672	999	0
Left G pariet inf-Angular	Left Angular gyrus	-0.968263	0.237284	-0.369122	0.0904578		-129.04	999	0
Left S orbital lateral	Left Lateral orbital sulcus	-1.06798	0.257621	-0.365767	0.0882315		-131.093	999	0
Left G temp sup-Lateral	Left Lateral aspect of the superior temporal gyrus	-0.85779	0.199698	-0.365671	0.0851301		-135.834	999	0
Left G front inf-Triangul	Left Triangular part of the inferior frontal gyrus	-0.882234	0.242033	-0.356878	0.0979065		-115.268	999	0
Left G front sup	Left Superior frontal gyrus (F1)	-0.767518	0.19693	-0.348079	0.0893101		-123.247	999	0
Right G and S cingul-Ant	Right Anterior part of the cingulate gyrus and sulcus (ACC)	-0.498025	0.123563	-0.343939	0.0853336		-127.456	999	0
Right G temp sup-G T transv	Right Anterior transverse temporal gyrus (of Heschl)	-0.933895	0.268252	-0.342229	0.0983016		-110.092	999	0
Left S circular insula inf	Left Inferior segment of the circular sulcus of the insula	-0.564708	0.151648	-0.341224	0.0916334		-117.757	999	0
Left S front middle	Left Middle frontal sulcus	-0.963809	0.243424	-0.341095	0.0861483		-125.207	999	0
Left S precentral-inf-part	Left Inferior part of the precentral sulcus	-0.835248	0.223956	-0.336629	0.0902605		-117.938	999	0
Right S front middle	Right Middle frontal sulcus	-0.881053	0.220612	-0.333492	0.0835051		-126.291	999	0
Left G front middle	Left Middle frontal gyrus (F2)	-0.771615	0.230202	-0.332604	0.0992284		-105.996	999	0
Left G subcallosal	Left Subcallosal are subcallosal gyrus	-0.860074	0.230372	-0.325083	0.087074		-118.061	999	0
Left G front inf-Orbital	Left Orbital part of the inferior frontal gyrus	-0.717176	0.227763	-0.324752	0.103136		-99.5735	999	0
Right G front middle	Right Middle frontal gyrus (F2)	-0.82982	0.255995	-0.321657	0.0992295		-102.507	999	0
Right G temp sup-Plan tempo	Right Planum temporale or temporal plane of the superior temporal gyrus	-0.795397	0.249034	-0.31432	0.0984118		-101.001	999	0
Right G temp sup-Plan polar	Right Planum polare of the superior temporal gyrus	-0.900948	0.270155	-0.313226	0.093923		-105.46	999	0
Right G precentral	Right Precentral gyrus	-0.663075	0.199887	-0.310375	0.0935642		-104.9	999	0
Right G front sup	Right Superior frontal gyrus (F1)	-0.683288	0.200946	-0.308109	0.0906108		-107.529	999	0
Right G oc-temp med-Parahip	Right Parahippocampal gyru parahippocampal part of the medial occipito-temporal gyru (T5)	-0.537497	0.155744	-0.306049	0.0886803		-109.135	999	0
Right G and S cingul-Mid-Ant	Right Middle-anterior part of the cingulate gyrus and sulcus (aMCC)	-0.555453	0.169469	-0.305203	0.0931175		-103.647	999	0
Left G and S cingul-Mid-Ant	Left Middle-anterior part of the cingulate gyrus and sulcus (aMCC)	-0.576118	0.165076	-0.30228	0.0866129		-110.364	999	0
Right G rectus	Right Straight gyru Gyrus rectus	-0.65157	0.206584	-0.298389	0.0946062		-99.7387	999	0
Right S orbital lateral	Right Lateral orbital sulcus	-0.943121	0.310683	-0.296312	0.097611		-95.9953	999	0
Right S temporal transverse	Right Transverse temporal sulcus	-0.951698	0.30325	-0.295692	0.0942196		-99.2427	999	0
Right S precentral-inf-part	Right Inferior part of the precentral sulcus	-0.725065	0.237653	-0.287957	0.0943833		-96.479	999	0
Right S occipital ant	Right Anterior occipital sulcus and preoccipital notch (temporo-occipital incisure)	-1.20968	0.426632	-0.286358	0.100994		-89.6636	999	0
Left G precuneus	Left Precuneus (medial part of P1)	-0.873008	0.291856	-0.285008	0.0952813		-94.591	999	0
Right G front inf-Orbital	Right Orbital part of the inferior frontal gyrus	-0.645382	0.217099	-0.284431	0.0956791		-94.0068	999	0
Right G front inf-Triangul	Right Triangular part of the inferior frontal gyrus	-0.660381	0.212076	-0.283877	0.0911648		-98.4697	999	0
Left G pariet inf-Supramar	Left Supramarginal gyrus	-0.639778	0.215434	-0.280903	0.0945892		-93.9107	999	0
Right S front sup	Right Superior frontal sulcus	-0.846644	0.261796	-0.280678	0.0867902		-102.267	999	0
Left S front sup	Left Superior frontal sulcus	-0.829014	0.257411	-0.280602	0.0871276		-101.844	999	0
Left G and S subcentral	Left Subcentral gyrus (central operculum) and sulci	-0.635659	0.203944	-0.276833	0.0888186		-98.5629	999	0
Right Lat Fis-post	Right Posterior ramus (or segment) of the lateral sulcus (or fissure)	-0.52269	0.188231	-0.27475	0.0989428		-87.8119	999	0
Left G temp sup-Plan tempo	Left Planum temporale or temporal plane of the superior temporal gyrus	-1.0271	0.352196	-0.274204	0.0940252		-92.2208	999	0
Right G parietal sup	Right Superior parietal lobule (lateral part of P1)	-0.71587	0.25579	-0.266705	0.0952974		-88.5015	999	0
Left G parietal sup	Left Superior parietal lobule (lateral part of P1)	-0.653987	0.2388	-0.263754	0.0963085		-86.6033	999	0
Right S oc middle and Lunatus	Right Middle occipital sulcus and lunatus sulcus	-1.90004	0.749951	-0.262458	0.103593		-80.118	999	0
Left S front inf	Left Inferior frontal sulcus	-0.6569	0.237483	-0.261805	0.0946481		-87.4714	999	0
Left G temporal middle	Left Middle temporal gyrus (T2)	-0.636286	0.270165	-0.256003	0.108698		-74.4772	999	0
Right S pericallosal	Right Pericallosal sulcus (S of corpus callosum)	-0.557333	0.185031	-0.255002	0.0846592		-95.2509	999	0
Right G postcentral	Right Postcentral gyrus	-0.581147	0.239728	-0.251083	0.103574		-76.6597	999	0
Right S precentral-sup-part	Right Superior part of the precentral sulcus	-0.823346	0.314638	-0.250533	0.0957401		-82.7505	999	0
Right Lat Fis-ant-Vertical	Right Vertical ramus of the anterior segment of the lateral sulcus (or fissure)	-0.74292	0.307777	-0.249781	0.103479		-76.3319	999	0
Left S precentral-sup-part	Left Superior part of the precentral sulcus	-0.876248	0.327648	-0.247385	0.0925027		-84.5706	999	0
Right S oc sup and transversal	Right Superior occipital sulcus and transverse occipital sulcus	-1.05271	0.452971	-0.245385	0.105587		-73.4918	999	0
Right S temporal sup	Right Superior temporal sulcus (parallel sulcus)	-0.622575	0.253569	-0.244767	0.0996915		-77.6418	999	0
Right G and S cingul-Mid-Post	Right Middle-posterior part of the cingulate gyrus and sulcus (pMCC)	-0.404402	0.155882	-0.242269	0.0933858		-82.0384	999	0
Right S front inf	Right Inferior frontal sulcus	-0.675256	0.275539	-0.242254	0.0988519		-77.4971	999	0
Right G pariet inf-Supramar	Right Supramarginal gyrus	-0.601689	0.245923	-0.241993	0.0989074		-77.3702	999	0
Left G occipital middle	Left Middle occipital gyrus (O2, lateral occipital gyrus)	-0.840251	0.301755	-0.240607	0.0864081		-88.055	999	0
Left G cuneus	Left Cuneus (O6)	-1.10571	0.456598	-0.239661	0.0989672		-76.5782	999	0
Right G occipital sup	Right Superior occipital gyrus (O1)	-0.872451	0.349599	-0.23398	0.0937577		-78.9171	999	0
Left G precentral	Left Precentral gyrus	-0.483671	0.205004	-0.230662	0.0977665		-74.6082	999	0
Right G oc-temp lat-fusifor	Right Lateral occipito-temporal gyrus (fusiform gyru O4-T4)	-0.565014	0.244639	-0.230211	0.0996763		-73.0354	999	0
Right Pole temporal	Right Temporal pole	-0.452339	0.196901	-0.229544	0.0999193		-72.6468	999	0
Left G postcentral	Left Postcentral gyrus	-0.482737	0.23351	-0.223228	0.10798		-65.3741	999	0
Left G occipital sup	Left Superior occipital gyrus (O1)	-0.84168	0.342565	-0.222734	0.090653		-77.6969	999	0
Left S suborbital	Left Suborbital sulcus (sulcus rostrale supraorbital sulcus)	-0.498427	0.220111	-0.219717	0.0970296		-71.6076	999	0
Right G orbital	Right Orbital gyri	-0.389972	0.167716	-0.216771	0.0932271		-73.5291	999	0
Right S circular insula ant	Right Anterior segment of the circular sulcus of the insula	-0.441046	0.189795	-0.214183	0.0921695		-73.485	999	0
Left S oc sup and transversal	Left Superior occipital sulcus and transverse occipital sulcus	-0.809518	0.452831	-0.212364	0.118793		-56.5314	999	0
Left S calcarine	Left Calcarine sulcus	-0.657355	0.292921	-0.20603	0.0918081		-70.966	999	0
Left S postcentral	Left Postcentral sulcus	-0.649855	0.298293	-0.202649	0.0930188		-68.8928	999	0
Right G pariet inf-Angular	Right Angular gyrus	-0.506702	0.256827	-0.190224	0.0964169		-62.3895	999	0
Left S oc middle and Lunatus	Left Middle occipital sulcus and lunatus sulcus	-1.33263	0.812248	-0.171566	0.104571		-51.8824	999	9.5037e-286
Left G orbital	Left Orbital gyri	-0.389855	0.226784	-0.171386	0.0996976		-54.3614	999	1.04578e-300
Left G temporal inf	Left Inferior temporal gyrus (T3)	-0.445496	0.297047	-0.157048	0.104717		-47.4262	999	4.9695e-258
Right G and S subcentral	Right Subcentral gyrus (central operculum) and sulci	-0.707891	0.483305	-0.156081	0.106562		-46.3175	999	5.67103e-251
Right S circular insula sup	Right Superior segment of the circular sulcus of the insula	-0.298449	0.185708	-0.155237	0.0965954		-50.8205	999	3.06789e-279
Left G and S cingul-Mid-Post	Left Middle-posterior part of the cingulate gyrus and sulcus (pMCC)	-0.289864	0.186223	-0.15248	0.097961		-49.2221	999	2.50365e-269
Right S postcentral	Right Postcentral sulcus	-0.38906	0.272841	-0.142903	0.100216		-45.0928	999	4.19111e-243
Right S temporal inf	Right Inferior temporal sulcus	-0.363141	0.265103	-0.139632	0.101935		-43.3173	999	1.44107e-231
Right G temporal middle	Right Middle temporal gyrus (T2)	-0.404044	0.325743	-0.135971	0.109621		-39.2241	999	1.94971e-204
Right S cingul-Marginalis	Right Marginal branch (or part) of the cingulate sulcus	-0.253251	0.190339	-0.135466	0.101814		-42.0749	999	2.08252e-223
Right G occipital middle	Right Middle occipital gyrus (O2, lateral occipital gyrus)	-0.4652	0.345834	-0.133362	0.0991425		-42.5374	999	1.87286e-226
Right G cingul-Post-ventral	Right Posterior-ventral part of the cingulate gyrus (vPCC, isthmus of the cingulate gyrus)	-0.535729	0.404724	-0.133053	0.100517		-41.8587	999	5.56332e-222
Left S occipital ant	Left Anterior occipital sulcus and preoccipital notch (temporo-occipital incisure)	-0.52555	0.436644	-0.127912	0.106274		-38.0615	999	1.30492e-196
Left G oc-temp med-Parahip	Left Parahippocampal gyru parahippocampal part of the medial occipito-temporal gyru (T5)	-0.200071	0.182689	-0.121997	0.111398		-34.6315	999	2.75394e-173
Left Pole temporal	Left Temporal pole	-0.237118	0.184665	-0.120546	0.09388		-40.6051	999	1.14433e-213
Right G oc-temp med-Lingual	Right Lingual gyru ligual part of the medial occipito-temporal gyru (O5)	-0.50387	0.39403	-0.120503	0.094234		-40.438	999	1.48482e-212
Left G oc-temp med-Lingual	Left Lingual gyru ligual part of the medial occipito-temporal gyru (O5)	-0.455783	0.372708	-0.117398	0.0959997		-38.6714	999	1.01006e-200
Left Lat Fis-ant-Vertical	Left Vertical ramus of the anterior segment of the lateral sulcus (or fissure)	-0.364566	0.291922	-0.116357	0.0931712		-39.492	999	3.11569e-206
Left S parieto occipital	Left Parieto-occipital sulcus (or fissure)	-0.234242	0.249134	-0.112655	0.119817		-29.7325	999	1.14447e-139
Right S interm prim-Jensen	Right Sulcus intermedius primus (of Jensen)	-0.544181	0.575006	-0.102767	0.108588		-29.9276	999	5.25466e-141
Right S suborbital	Right Suborbital sulcus (sulcus rostrale supraorbital sulcus)	-0.308127	0.332385	-0.0997601	0.107614		-29.3149	999	8.33901e-137
Right G precuneus	Right Precuneus (medial part of P1)	-0.393294	0.419268	-0.0988947	0.105426		-29.6637	999	3.38937e-139
Left G and S occipital inf	Left Inferior occipital gyrus (O3) and sulcus	-0.259992	0.236183	-0.0986386	0.0896055		-34.8106	999	1.63913e-174
Left S circular insula sup	Left Superior segment of the circular sulcus of the insula	-0.147732	0.133803	-0.0928867	0.0841288		-34.9147	999	3.18432e-175
Right G and S paracentral	Right Paracentral lobule and sulcus	-0.254777	0.276316	-0.0910902	0.0987911		-29.1577	999	9.95083e-136
Left G cingul-Post-ventral	Left Posterior-ventral part of the cingulate gyrus (vPCC, isthmus of the cingulate gyrus)	-0.426401	0.490986	-0.0893002	0.102826		-27.4631	999	3.72538e-124
Left S orbital-H Shaped	Left Orbital sulci (H-shaped sulci)	-0.208818	0.207438	-0.086414	0.0858428		-31.8332	999	4.29975e-154
Left S pericallosal	Left Pericallosal sulcus (S of corpus callosum)	-0.315541	0.385074	-0.0804905	0.0982273		-25.9127	999	1.18762e-113
Left S interm prim-Jensen	Left Sulcus intermedius primus (of Jensen)	-0.657975	0.968648	-0.0726146	0.106901		-21.4805	999	1.90116e-84
Left Lat Fis-ant-Horizont	Left Horizontal ramus of the anterior segment of the lateral sulcus (or fissure)	-0.477331	0.684864	-0.0696107	0.0998758		-22.0402	999	4.81743e-88
Left S temporal sup	Left Superior temporal sulcus (parallel sulcus)	-0.164075	0.260999	-0.0688836	0.109576		-19.8793	999	2.33989e-74
Right S orbital-H Shaped	Right Orbital sulci (H-shaped sulci)	-0.146142	0.202198	-0.0644896	0.0892257		-22.856	999	2.43394e-93
Right Lat Fis-ant-Horizont	Right Horizontal ramus of the anterior segment of the lateral sulcus (or fissure)	-0.238192	0.375757	-0.0612322	0.0965963		-20.0456	999	2.16759e-75
Right Pole occipital	Right Occipital pole	-0.265124	0.513816	-0.0515691	0.0999423		-16.317	999	3.05922e-53
Right S intrapariet and P trans	Right Intraparietal sulcus (interparietal sulcus) and transverse parietal sulci	-0.189568	0.377507	-0.0513116	0.102183		-15.8796	999	8.37959e-51
Left S temporal inf	Left Inferior temporal sulcus	-0.142484	0.294885	-0.0500117	0.103504		-15.2796	999	1.5928e-47
Left S circular insula ant	Left Anterior segment of the circular sulcus of the insula	-0.102881	0.252684	-0.045175	0.110954		-12.8753	999	3.29893e-35
Left G oc-temp lat-fusifor	Left Lateral occipito-temporal gyrus (fusiform gyru O4-T4)	-0.297565	0.625123	-0.0428826	0.0900876		-15.0528	999	2.64287e-46
Left G and S paracentral	Left Paracentral lobule and sulcus	-0.11711	0.29213	-0.0397514	0.0991594		-12.6771	999	2.94682e-34
Right S parieto occipital	Right Parieto-occipital sulcus (or fissure)	-0.131204	0.29341	-0.0393844	0.0880752		-14.1407	999	1.61835e-41
Right G temporal inf	Right Inferior temporal gyrus (T3)	-0.0981709	0.287478	-0.0363188	0.106354		-10.7989	999	8.67477e-26
Right G cingul-Post-dorsal	Right Posterior-dorsal part of the cingulate gyrus (dPCC)	-0.106262	0.282787	-0.0337962	0.0899396		-11.8828	999	1.49131e-30
Left S central	Left Central sulcus (Rolando's fissure)	-0.139826	0.442064	-0.0324406	0.102562		-10.0024	999	1.63442e-22
Right G and S occipital inf	Right Inferior occipital gyrus (O3) and sulcus	-0.122993	0.46705	-0.0280147	0.106383		-8.32753	999	2.69681e-16
Right S orbital med-olfact	Right Medial orbital sulcus (olfactory sulcus)	-0.0637597	0.254374	-0.0215532	0.0859878		-7.92636	999	6.0038e-15
Right G temp sup-Lateral	Right Lateral aspect of the superior temporal gyrus	-0.0965572	0.421974	-0.021124	0.0923162		-7.23601	999	9.19712e-13
Left G cingul-Post-dorsal	Left Posterior-dorsal part of the cingulate gyrus (dPCC)	-0.0372538	0.212903	-0.0176346	0.100781		-5.53336	999	4.01304e-08
Left S temporal transverse	Left Transverse temporal sulcus	-0.105141	0.680814	-0.0151568	0.0981436		-4.88365	999	1.21203e-06
Left Pole occipital	Left Occipital pole	-0.0548476	0.7414	-0.00695772	0.0940507		-2.3394	999	0.019511
Left S orbital med-olfact	Left Medial orbital sulcus (olfactory sulcus)	-0.00289013	0.293083	-0.000900289	0.0912969		-0.311836	999	0.75523
Left S subparietal	Left Subparietal sulcus	0.033307	0.272341	0.0126179	0.103173		3.86743	999	0.000117107
Left S cingul-Marginalis	Left Marginal branch (or part) of the cingulate sulcus	0.0314522	0.22332	0.0138885	0.0986128		4.45372	999	9.39082e-06
Right G cuneus	Right Cuneus (O6)	0.0823172	0.600505	0.0144433	0.105364		4.33485	999	1.6062e-05
Right S collat transv post	Right Posterior transverse collateral sulcus	0.071378	0.518882	0.0146948	0.106824		4.35007	999	1.50062e-05
Right S subparietal	Right Subparietal sulcus	0.0389017	0.236384	0.016495	0.100231		5.20415	999	2.36486e-07
Right S calcarine	Right Calcarine sulcus	0.104372	0.36929	0.0272007	0.096242		8.93748	999	1.88465e-18
Right S oc-temp lat	Right Lateral occipito-temporal sulcus	0.0991455	0.231057	0.0428308	0.0998166		13.5692	999	1.28337e-38
Left S oc-temp med and Lingual	Left Medial occipito-temporal sulcus (collateral sulcus) and lingual sulcus	0.0759274	0.150388	0.0453321	0.0897882		15.9656	999	2.7968e-51
Right S collat transv ant	Right Anterior transverse collateral sulcus	0.14456	0.284202	0.047073	0.0925446		16.085	999	6.07296e-52
Left Lat Fis-post	Left Posterior ramus (or segment) of the lateral sulcus (or fissure)	0.120918	0.189452	0.0593656	0.0930132		20.1832	999	3.00928e-76
Right S central	Right Central sulcus (Rolando's fissure)	0.271774	0.401337	0.067238	0.0992924		21.414	999	5.05451e-84
Left S intrapariet and P trans	Left Intraparietal sulcus (interparietal sulcus) and transverse parietal sulci	0.373863	0.506627	0.0743694	0.100779		23.3359	999	1.74847e-96
Left S collat transv ant	Left Anterior transverse collateral sulcus	0.258242	0.284223	0.0939855	0.103441		28.7321	999	8.15084e-133
Left S oc-temp lat	Left Lateral occipito-temporal sulcus	0.206925	0.204105	0.101755	0.100369		32.0596	999	1.19714e-155
Left S collat transv post	Left Posterior transverse collateral sulcus	0.448657	0.330853	0.131868	0.0972436		42.8824	999	1.01684e-228
Right S oc-temp med and Lingual	Right Medial occipito-temporal sulcus (collateral sulcus) and lingual sulcus	0.740907	0.316017	0.231597	0.0987824		74.1401	999	0

## Sheet: MaleUK
Male UKBB
Region (short name)	Region (long name)	β_UK	σ(β_UK)	β_s	σ(β_s)		t	df	p
Right S central	Right Central sulcus (Rolando's fissure)	0.0579318	0.138455	0.0373896	0.0893597		13.2315	999	6.07122e-37
Left S central	Left Central sulcus (Rolando's fissure)	0.036169	0.128197	0.0242697	0.0860214		8.92192	999	2.14676e-18
Left S temporal transverse	Left Transverse temporal sulcus	0.0698942	0.305926	0.0226026	0.098931		7.22479	999	9.94839e-13
Left G cuneus	Left Cuneus (O6)	0.0461138	0.188283	0.0224898	0.0918261		7.74497	999	2.33939e-14
Left S pericallosal	Left Pericallosal sulcus (S of corpus callosum)	0.0257597	0.230516	0.00940419	0.0841551		3.53379	999	0.000428399
Left S circular insula ant	Left Anterior segment of the circular sulcus of the insula	0.00952179	0.161069	0.00505238	0.0854652		1.86942	999	0.0618569
Right S calcarine	Right Calcarine sulcus	0.00806912	0.185548	0.00343348	0.0789522		1.37521	999	0.169374
Right G oc-temp med-Lingual	Right Lingual gyru ligual part of the medial occipito-temporal gyru (O5)	0.00762196	0.182902	0.00329817	0.0791454		1.31779	999	0.187875
Right G cuneus	Right Cuneus (O6)	0.00117765	0.165203	0.000578407	0.0811401		0.225423	999	0.821696
Left G cingul-Post-ventral	Left Posterior-ventral part of the cingulate gyrus (vPCC, isthmus of the cingulate gyrus)	-0.000494156	0.207331	-0.00019694	0.0826294		-0.0753703	999	0.939935
Right S postcentral	Right Postcentral sulcus	-0.00400119	0.207693	-0.0021059	0.109313		-0.609211	999	0.542523
Right G subcallosal	Right Subcallosal are subcallosal gyrus	-0.0295153	0.237596	-0.0106976	0.0861153		-3.92832	999	9.14228e-05
Left Lat Fis-post	Left Posterior ramus (or segment) of the lateral sulcus (or fissure)	-0.0194976	0.131519	-0.0117001	0.0789216		-4.68807	999	3.14037e-06
Left G temp sup-Plan tempo	Left Planum temporale or temporal plane of the superior temporal gyrus	-0.0327745	0.252177	-0.0135354	0.104146		-4.1099	999	4.28301e-05
Left G oc-temp med-Lingual	Left Lingual gyru ligual part of the medial occipito-temporal gyru (O5)	-0.033424	0.193442	-0.0146813	0.084968		-5.46396	999	5.87922e-08
Left S oc sup and transversal	Left Superior occipital sulcus and transverse occipital sulcus	-0.0380016	0.187175	-0.017746	0.0874071		-6.42029	999	2.09902e-10
Right S temporal transverse	Right Transverse temporal sulcus	-0.0571148	0.241571	-0.0192463	0.0814033		-7.4766	999	1.66539e-13
Left S calcarine	Left Calcarine sulcus	-0.0490338	0.200591	-0.0206167	0.0843404		-7.73007	999	2.61297e-14
Right S circular insula ant	Right Anterior segment of the circular sulcus of the insula	-0.0405631	0.166395	-0.0207663	0.0851864		-7.70885	999	3.05744e-14
Right S suborbital	Right Suborbital sulcus (sulcus rostrale supraorbital sulcus)	-0.0715216	0.300623	-0.0208009	0.0874313		-7.52342	999	1.18759e-13
Left G subcallosal	Left Subcallosal are subcallosal gyrus	-0.0649312	0.25592	-0.0221486	0.0872963		-8.02324	999	2.8719e-15
Left S circular insula inf	Left Inferior segment of the circular sulcus of the insula	-0.0377109	0.136686	-0.0242083	0.0877452		-8.72451	999	1.10239e-17
Left S occipital ant	Left Anterior occipital sulcus and preoccipital notch (temporo-occipital incisure)	-0.076138	0.286381	-0.0243872	0.0917287		-8.40731	999	1.43272e-16
Left S postcentral	Left Postcentral sulcus	-0.0552259	0.142706	-0.0311503	0.0804936		-12.2377	999	3.46423e-32
Right S oc sup and transversal	Right Superior occipital sulcus and transverse occipital sulcus	-0.072331	0.183934	-0.0328934	0.0836462		-12.4355	999	4.11479e-33
Right Lat Fis-ant-Vertical	Right Vertical ramus of the anterior segment of the lateral sulcus (or fissure)	-0.127933	0.314112	-0.0344883	0.0846787		-12.8794	999	3.14915e-35
Left G insular short	Left Short insular gyri	-0.0518525	0.118642	-0.036094	0.0825854		-13.8208	999	6.94869e-40
Right S precentral-sup-part	Right Superior part of the precentral sulcus	-0.0825496	0.18326	-0.0373921	0.0830104		-14.2445	999	4.7197e-42
Left S oc-temp lat	Left Lateral occipito-temporal sulcus	-0.0885794	0.241675	-0.0382926	0.104475		-11.5905	999	3.10614e-29
Right S pericallosal	Right Pericallosal sulcus (S of corpus callosum)	-0.116515	0.270604	-0.0383193	0.0889956		-13.616	999	7.47997e-39
Right G insular short	Right Short insular gyri	-0.0725581	0.134409	-0.0440845	0.0816638		-17.0709	999	1.57476e-57
Right S cingul-Marginalis	Right Marginal branch (or part) of the cingulate sulcus	-0.0779344	0.156318	-0.047524	0.095322		-15.766	999	3.54808e-50
Left S parieto occipital	Left Parieto-occipital sulcus (or fissure)	-0.098824	0.190079	-0.0507109	0.0975376		-16.441	999	6.13116e-54
Right Lat Fis-post	Right Posterior ramus (or segment) of the lateral sulcus (or fissure)	-0.0705739	0.113087	-0.0514205	0.0823954		-19.7348	999	1.83703e-73
Left G rectus	Left Straight gyru Gyrus rectus	-0.0819328	0.136414	-0.0533309	0.0887935		-18.9932	999	6.46601e-69
Right G cingul-Post-ventral	Right Posterior-ventral part of the cingulate gyrus (vPCC, isthmus of the cingulate gyrus)	-0.136243	0.231884	-0.0549526	0.0935284		-18.5799	999	2.03683e-66
Left Pole temporal	Left Temporal pole	-0.0870991	0.122867	-0.0585707	0.0826232		-22.4171	999	1.75337e-90
Right G oc-temp med-Parahip	Right Parahippocampal gyru parahippocampal part of the medial occipito-temporal gyru (T5)	-0.135997	0.195958	-0.0596187	0.0859045		-21.9466	999	1.93443e-87
Left G oc-temp med-Parahip	Left Parahippocampal gyru parahippocampal part of the medial occipito-temporal gyru (T5)	-0.152323	0.203581	-0.061043	0.0815846		-23.6607	999	1.26955e-98
Right S interm prim-Jensen	Right Sulcus intermedius primus (of Jensen)	-0.237309	0.344423	-0.0632855	0.0918507		-21.7882	999	2.02188e-86
Left S precentral-sup-part	Left Superior part of the precentral sulcus	-0.134989	0.193253	-0.0637021	0.0911972		-22.0888	999	2.33956e-88
Right S temporal inf	Right Inferior temporal sulcus	-0.114353	0.168958	-0.0645405	0.0953594		-21.4027	999	5.97062e-84
Right S intrapariet and P trans	Right Intraparietal sulcus (interparietal sulcus) and transverse parietal sulci	-0.120997	0.148133	-0.0668344	0.0818234		-25.8299	999	4.29197e-113
Left S circular insula sup	Left Superior segment of the circular sulcus of the insula	-0.0887891	0.102816	-0.0711981	0.082446		-27.3085	999	4.19251e-123
Left G oc-temp lat-fusifor	Left Lateral occipito-temporal gyrus (fusiform gyru O4-T4)	-0.126318	0.161072	-0.0722211	0.0920912		-24.7997	999	3.49025e-106
Left G Ins lg and S cent ins	Left Long insular gyrus and central sulcus of the insula	-0.130368	0.155808	-0.0737642	0.0881587		-26.4594	999	2.41203e-117
Left G front inf-Orbital	Left Orbital part of the inferior frontal gyrus	-0.154035	0.184065	-0.0739267	0.0883392		-26.4636	999	2.26205e-117
Right S circular insula inf	Right Inferior segment of the circular sulcus of the insula	-0.114157	0.136806	-0.0748209	0.0896651		-26.3876	999	7.38906e-117
Right G Ins lg and S cent ins	Right Long insular gyrus and central sulcus of the insula	-0.140254	0.161708	-0.0758096	0.0874055		-27.4275	999	6.511e-124
Left G temp sup-Lateral	Left Lateral aspect of the superior temporal gyrus	-0.111187	0.173764	-0.0762967	0.119238		-20.2345	999	1.43888e-76
Right S parieto occipital	Right Parieto-occipital sulcus (or fissure)	-0.141293	0.178503	-0.0763944	0.096513		-25.0309	999	9.94175e-108
Left S suborbital	Left Suborbital sulcus (sulcus rostrale supraorbital sulcus)	-0.248407	0.26424	-0.0809707	0.0861319		-29.7279	999	1.23039e-139
Left S cingul-Marginalis	Left Marginal branch (or part) of the cingulate sulcus	-0.133726	0.136706	-0.0828827	0.0847293		-30.9336	999	6.51126e-148
Right S precentral-inf-part	Right Inferior part of the precentral sulcus	-0.164931	0.167261	-0.0831376	0.0843124		-31.1821	999	1.27697e-149
Right S front middle	Right Middle frontal sulcus	-0.189445	0.179269	-0.085354	0.0807694		-33.4177	999	5.68331e-165
Right S orbital med-olfact	Right Medial orbital sulcus (olfactory sulcus)	-0.136603	0.139266	-0.0868659	0.0885593		-31.0181	999	1.71034e-148
Left S orbital lateral	Left Lateral orbital sulcus	-0.235541	0.244143	-0.0870518	0.0902312		-30.5085	999	5.40609e-145
Left S temporal sup	Left Superior temporal sulcus (parallel sulcus)	-0.123573	0.126907	-0.0871296	0.0894805		-30.792	999	6.11576e-147
Right S collat transv ant	Right Anterior transverse collateral sulcus	-0.187451	0.18822	-0.0871504	0.0875082		-31.4935	999	9.27155e-152
Right S occipital ant	Right Anterior occipital sulcus and preoccipital notch (temporo-occipital incisure)	-0.255232	0.241226	-0.0883618	0.083513		-33.4588	999	2.97036e-165
Left S front middle	Left Middle frontal sulcus	-0.195782	0.183473	-0.0884636	0.0829016		-33.7444	999	3.27043e-167
Left S intrapariet and P trans	Left Intraparietal sulcus (interparietal sulcus) and transverse parietal sulci	-0.157843	0.141529	-0.0909704	0.0815679		-35.268	999	1.2292e-177
Left S collat transv post	Left Posterior transverse collateral sulcus	-0.255007	0.234389	-0.0954285	0.0877127		-34.4045	999	9.83756e-172
Left G temp sup-G T transv	Left Anterior transverse temporal gyrus (of Heschl)	-0.247733	0.239992	-0.0978356	0.0947784		-32.6428	999	1.18178e-159
Left S collat transv ant	Left Anterior transverse collateral sulcus	-0.202067	0.1696	-0.0987988	0.0829243		-37.6765	999	5.22032e-194
Right S orbital lateral	Right Lateral orbital sulcus	-0.27127	0.237858	-0.0991379	0.0869273		-36.0648	999	4.53292e-183
Right S oc-temp lat	Right Lateral occipito-temporal sulcus	-0.21898	0.199595	-0.102744	0.0936483		-34.6941	999	1.02693e-173
Right G temp sup-Plan tempo	Right Planum temporale or temporal plane of the superior temporal gyrus	-0.210687	0.176308	-0.102984	0.0861794		-37.7889	999	9.06493e-195
Left S precentral-inf-part	Left Inferior part of the precentral sulcus	-0.209508	0.164454	-0.10382	0.0814944		-40.2861	999	1.52934e-211
Left G pariet inf-Supramar	Left Supramarginal gyrus	-0.184007	0.146589	-0.104522	0.0832671		-39.6948	999	1.36582e-207
Left G cingul-Post-dorsal	Left Posterior-dorsal part of the cingulate gyrus (dPCC)	-0.189554	0.155828	-0.105471	0.0867054		-38.467	999	2.40569e-199
Right Pole occipital	Right Occipital pole	-0.187825	0.146598	-0.105589	0.0824125		-40.5158	999	4.49796e-213
Left S oc middle and Lunatus	Left Middle occipital sulcus and lunatus sulcus	-0.287832	0.217268	-0.105808	0.0798684		-41.8931	999	3.29628e-222
Left Pole occipital	Left Occipital pole	-0.202569	0.166571	-0.106684	0.0877252		-38.4569	999	2.81049e-199
Right S oc middle and Lunatus	Right Middle occipital sulcus and lunatus sulcus	-0.317006	0.255382	-0.107454	0.0865657		-39.2534	999	1.24084e-204
Right S front sup	Right Superior frontal sulcus	-0.197535	0.153104	-0.107523	0.0833377		-40.7999	999	5.78943e-215
Left G and S cingul-Mid-Post	Left Middle-posterior part of the cingulate gyrus and sulcus (pMCC)	-0.181402	0.139195	-0.108916	0.0835745		-41.2115	999	1.06973e-217
Left S front sup	Left Superior frontal sulcus	-0.198134	0.163137	-0.11397	0.0938393		-38.4067	999	6.1293e-199
Right S temporal sup	Right Superior temporal sulcus (parallel sulcus)	-0.157187	0.135039	-0.11461	0.0984609		-36.8093	999	3.92996e-188
Left S orbital med-olfact	Left Medial orbital sulcus (olfactory sulcus)	-0.172463	0.125648	-0.116266	0.084706		-43.4049	999	3.85241e-232
Right G cingul-Post-dorsal	Right Posterior-dorsal part of the cingulate gyrus (dPCC)	-0.220112	0.145639	-0.119777	0.0792519		-47.793	999	2.37072e-260
Left G occipital middle	Left Middle occipital gyrus (O2, lateral occipital gyrus)	-0.216794	0.152608	-0.120423	0.084769		-44.9232	999	5.21518e-242
Right S circular insula sup	Right Superior segment of the circular sulcus of the insula	-0.165193	0.112864	-0.120522	0.0823437		-46.2844	999	9.23313e-251
Right G front inf-Orbital	Right Orbital part of the inferior frontal gyrus	-0.305131	0.21143	-0.121383	0.084108		-45.6372	999	1.3033e-246
Right G temp sup-G T transv	Right Anterior transverse temporal gyrus (of Heschl)	-0.297995	0.183751	-0.124908	0.0770215		-51.2838	999	4.36195e-282
Left S orbital-H Shaped	Left Orbital sulci (H-shaped sulci)	-0.177876	0.122807	-0.126506	0.0873404		-45.803	999	1.12184e-247
Right G temp sup-Plan polar	Right Planum polare of the superior temporal gyrus	-0.23242	0.162041	-0.127324	0.0887691		-45.3575	999	8.23104e-245
Left G and S cingul-Ant	Left Anterior part of the cingulate gyrus and sulcus (ACC)	-0.174198	0.115393	-0.127677	0.0845768		-47.7379	999	5.29029e-260
Left G and S occipital inf	Left Inferior occipital gyrus (O3) and sulcus	-0.274857	0.169369	-0.132212	0.0814699		-51.3185	999	2.67233e-282
Left S subparietal	Left Subparietal sulcus	-0.295729	0.180427	-0.132435	0.0807998		-51.8314	999	1.94388e-285
Right S collat transv post	Right Posterior transverse collateral sulcus	-0.410068	0.276085	-0.134393	0.090482		-46.9692	999	3.95691e-255
Left G orbital	Left Orbital gyri	-0.167226	0.108834	-0.134922	0.0878102		-48.5892	999	2.29614e-265
Left Lat Fis-ant-Horizont	Left Horizontal ramus of the anterior segment of the lateral sulcus (or fissure)	-0.349019	0.201743	-0.135121	0.0781039		-54.7079	999	9.01916e-303
Left G and S frontomargin	Left Fronto-marginal gyrus (of Wernicke) and sulcus	-0.21326	0.144113	-0.135202	0.0913639		-46.7959	999	5.01802e-254
Left G temporal inf	Left Inferior temporal gyrus (T3)	-0.226063	0.138983	-0.136304	0.0837992		-51.436	999	5.08892e-283
Right Pole temporal	Right Temporal pole	-0.20425	0.127187	-0.140604	0.0875543		-50.7832	999	5.20397e-279
Left Lat Fis-ant-Vertical	Left Vertical ramus of the anterior segment of the lateral sulcus (or fissure)	-0.44867	0.259536	-0.141078	0.0816073		-54.6675	999	1.56872e-302
Right G and S cingul-Mid-Post	Right Middle-posterior part of the cingulate gyrus and sulcus (pMCC)	-0.225298	0.141139	-0.143125	0.0896617		-50.4789	999	3.92488e-277
Left S front inf	Left Inferior frontal sulcus	-0.28672	0.159774	-0.144147	0.0803257		-56.7481	999	0
Left S interm prim-Jensen	Left Sulcus intermedius primus (of Jensen)	-0.732418	0.449955	-0.14438	0.0886985		-51.4743	999	2.96616e-283
Right G parietal sup	Right Superior parietal lobule (lateral part of P1)	-0.264059	0.140874	-0.151282	0.080708		-59.2749	999	0
Right G temporal inf	Right Inferior temporal gyrus (T3)	-0.24815	0.135594	-0.151768	0.0829291		-57.8726	999	0
Right G pariet inf-Supramar	Right Supramarginal gyrus	-0.275065	0.150672	-0.158024	0.0865606		-57.7303	999	0
Right G temporal middle	Right Middle temporal gyrus (T2)	-0.214781	0.123357	-0.159963	0.0918726		-55.0595	999	7.36599e-305
Right S front inf	Right Inferior frontal sulcus	-0.330741	0.173799	-0.160212	0.0841888		-60.1786	999	0
Right G rectus	Right Straight gyru Gyrus rectus	-0.250245	0.141366	-0.161656	0.0913214		-55.9782	999	0
Right G oc-temp lat-fusifor	Right Lateral occipito-temporal gyrus (fusiform gyru O4-T4)	-0.304637	0.159696	-0.162974	0.0854341		-60.3237	999	0
Right G occipital middle	Right Middle occipital gyrus (O2, lateral occipital gyrus)	-0.304415	0.149108	-0.166225	0.08142		-64.5602	999	0
Left G and S subcentral	Left Subcentral gyrus (central operculum) and sulci	-0.258582	0.134802	-0.166943	0.0870294		-60.6599	999	0
Left G front inf-Opercular	Left Opercular part of the inferior frontal gyrus	-0.29374	0.155297	-0.167029	0.088306		-59.8138	999	0
Right G pariet inf-Angular	Right Angular gyrus	-0.312198	0.147431	-0.169911	0.0802376		-66.9642	999	0
Left G temp sup-Plan polar	Left Planum polare of the superior temporal gyrus	-0.333814	0.165936	-0.172833	0.0859136		-63.6158	999	0
Right S subparietal	Right Subparietal sulcus	-0.37242	0.179893	-0.173259	0.0836909		-65.4664	999	0
Left G occipital sup	Left Superior occipital gyrus (O1)	-0.334733	0.167478	-0.174027	0.0870716		-63.2034	999	0
Left S temporal inf	Left Inferior temporal sulcus	-0.334274	0.163093	-0.175094	0.0854287		-64.8138	999	0
Left G parietal sup	Left Superior parietal lobule (lateral part of P1)	-0.303426	0.134924	-0.175779	0.0781631		-71.1155	999	0
Right G and S occipital inf	Right Inferior occipital gyrus (O3) and sulcus	-0.358149	0.181491	-0.176217	0.0892975		-62.4034	999	0
Right Lat Fis-ant-Horizont	Right Horizontal ramus of the anterior segment of the lateral sulcus (or fissure)	-0.573291	0.275435	-0.178903	0.0859532		-65.8198	999	0
Left G postcentral	Left Postcentral gyrus	-0.320443	0.145042	-0.180484	0.0816923		-69.8647	999	0
Right G front inf-Triangul	Right Triangular part of the inferior frontal gyrus	-0.455563	0.205402	-0.182541	0.0823029		-70.1366	999	0
Left G front inf-Triangul	Left Triangular part of the inferior frontal gyrus	-0.406277	0.170789	-0.184618	0.0776088		-75.2249	999	0
Right S orbital-H Shaped	Right Orbital sulci (H-shaped sulci)	-0.26796	0.113029	-0.184978	0.0780256		-74.9691	999	0
Left S oc-temp med and Lingual	Left Medial occipito-temporal sulcus (collateral sulcus) and lingual sulcus	-0.299425	0.127082	-0.187241	0.0794691		-74.508	999	0
Right G and S cingul-Mid-Ant	Right Middle-anterior part of the cingulate gyrus and sulcus (aMCC)	-0.343924	0.149812	-0.18843	0.0820794		-72.5965	999	0
Right G and S cingul-Ant	Right Anterior part of the cingulate gyrus and sulcus (ACC)	-0.237056	0.107637	-0.189083	0.0858551		-69.6446	999	0
Right G occipital sup	Right Superior occipital gyrus (O1)	-0.365968	0.154717	-0.189245	0.0800055		-74.8005	999	0
Right G postcentral	Right Postcentral gyrus	-0.348561	0.151494	-0.192275	0.0835682		-72.7582	999	0
Left G pariet inf-Angular	Left Angular gyrus	-0.344427	0.14087	-0.1968	0.0804911		-77.3175	999	0
Right S oc-temp med and Lingual	Right Medial occipito-temporal sulcus (collateral sulcus) and lingual sulcus	-0.310101	0.129284	-0.19976	0.083282		-75.8504	999	0
Right G and S frontomargin	Right Fronto-marginal gyrus (of Wernicke) and sulcus	-0.354323	0.153212	-0.207716	0.0898179		-73.132	999	0
Right G and S paracentral	Right Paracentral lobule and sulcus	-0.358241	0.137411	-0.208768	0.0800774		-82.443	999	0
Left G front middle	Left Middle frontal gyrus (F2)	-0.301684	0.123149	-0.210465	0.0859129		-77.4677	999	0
Right G and S subcentral	Right Subcentral gyrus (central operculum) and sulci	-0.337435	0.139676	-0.211197	0.0874215		-76.3957	999	0
Right G precentral	Right Precentral gyrus	-0.324015	0.144484	-0.211869	0.0944762		-70.916	999	0
Left G and S transv frontopol	Left Transverse frontopolar gyri and sulci	-0.398821	0.166034	-0.213428	0.0888529		-75.9592	999	0
Right G temp sup-Lateral	Right Lateral aspect of the superior temporal gyrus	-0.303783	0.115544	-0.216944	0.0825149		-83.141	999	0
Right G and S transv frontopol	Right Transverse frontopolar gyri and sulci	-0.368316	0.144447	-0.217458	0.0852831		-80.6329	999	0
Left G and S cingul-Mid-Ant	Left Middle-anterior part of the cingulate gyrus and sulcus (aMCC)	-0.484436	0.197907	-0.220567	0.0901087		-77.406	999	0
Right G orbital	Right Orbital gyri	-0.266567	0.0979418	-0.222225	0.0816498		-86.0674	999	0
Right G front middle	Right Middle frontal gyrus (F2)	-0.348906	0.131573	-0.22234	0.0838447		-83.8575	999	0
Left G temporal middle	Left Middle temporal gyrus (T2)	-0.349386	0.127199	-0.227827	0.0829436		-86.8606	999	0
Left G precuneus	Left Precuneus (medial part of P1)	-0.362034	0.117973	-0.232815	0.0758657		-97.0433	999	0
Right G precuneus	Right Precuneus (medial part of P1)	-0.379116	0.129376	-0.251354	0.0857764		-92.6656	999	0
Right G front inf-Opercular	Right Opercular part of the inferior frontal gyrus	-0.428787	0.134713	-0.256271	0.0805132		-100.654	999	0
Left G and S paracentral	Left Paracentral lobule and sulcus	-0.432001	0.165058	-0.260641	0.099585		-82.7653	999	0
Left G precentral	Left Precentral gyrus	-0.38431	0.117462	-0.260935	0.079753		-103.463	999	0
Right G front sup	Right Superior frontal gyrus (F1)	-0.31837	0.0899979	-0.265451	0.0750384		-111.867	999	0
Left G front sup	Left Superior frontal gyrus (F1)	-0.403826	0.103723	-0.341991	0.0878407		-123.117	999	0

## Sheet: FemaleUK
Female UKBB
Region (short name)	Region (long name)	β_UK	σ(β_UK)	β_s	σ(β_s)		t	df	p
Left Lat Fis-post	Left Posterior ramus (or segment) of the lateral sulcus (or fissure)	0.156784	0.141285	0.0952352	0.0858207		35.0918	999	1.96406e-176
Left S circular insula inf	Left Inferior segment of the circular sulcus of the insula	0.125248	0.138549	0.076694	0.0848386		28.5869	999	8.01892e-132
Left S central	Left Central sulcus (Rolando's fissure)	0.111553	0.138939	0.069062	0.0860162		25.3898	999	3.90983e-110
Right Lat Fis-post	Right Posterior ramus (or segment) of the lateral sulcus (or fissure)	0.092616	0.11808	0.0675946	0.0861791		24.8033	999	3.299e-106
Right S central	Right Central sulcus (Rolando's fissure)	0.0959405	0.144876	0.0574436	0.0867434		20.9414	999	5.13475e-81
Left G insular short	Left Short insular gyri	0.0726227	0.145856	0.0471306	0.0946573		15.7452	999	4.61278e-50
Left S pericallosal	Left Pericallosal sulcus (S of corpus callosum)	0.102103	0.262128	0.0340052	0.0873016		12.3175	999	1.47086e-32
Left G cingul-Post-ventral	Left Posterior-ventral part of the cingulate gyrus (vPCC, isthmus of the cingulate gyrus)	0.0724961	0.200877	0.0272472	0.0754982		11.4126	999	1.91644e-28
Right G Ins lg and S cent ins	Right Long insular gyrus and central sulcus of the insula	0.0492078	0.171791	0.0252722	0.0882289		9.05801	999	6.82779e-19
Right G cingul-Post-ventral	Right Posterior-ventral part of the cingulate gyrus (vPCC, isthmus of the cingulate gyrus)	0.0643495	0.207302	0.0250923	0.0808348		9.81617	999	8.91962e-22
Left S oc-temp lat	Left Lateral occipito-temporal sulcus	0.0595192	0.204312	0.0246771	0.0847093		9.21217	999	1.83335e-19
Right S circular insula inf	Right Inferior segment of the circular sulcus of the insula	0.0294157	0.137833	0.018594	0.087126		6.74877	999	2.5229e-11
Right Pole temporal	Right Temporal pole	0.0223857	0.119346	0.0155741	0.0830309		5.93149	999	4.13326e-09
Right S calcarine	Right Calcarine sulcus	0.0368722	0.212465	0.0150123	0.0865039		5.48797	999	5.15399e-08
Left G subcallosal	Left Subcallosal are subcallosal gyrus	0.0384321	0.296346	0.0112338	0.0866226		4.10105	999	4.44728e-05
Left S calcarine	Left Calcarine sulcus	0.0267768	0.193526	0.0108375	0.0783266		4.37541	999	1.33934e-05
Right G insular short	Right Short insular gyri	0.0188773	0.163168	0.0107389	0.0928228		3.65852	999	0.000266935
Left S postcentral	Left Postcentral sulcus	0.0174435	0.15603	0.00983419	0.0879657		3.53529	999	0.000426005
Right G oc-temp med-Lingual	Right Lingual gyru ligual part of the medial occipito-temporal gyru (O5)	0.0124788	0.199342	0.00544904	0.0870455		1.97958	999	0.0480244
Right S collat transv ant	Right Anterior transverse collateral sulcus	0.0123016	0.209077	0.00534758	0.090887		1.86061	999	0.0630928
Right S pericallosal	Right Pericallosal sulcus (S of corpus callosum)	0.0157278	0.253986	0.00528042	0.0852728		1.9582	999	0.0504842
Right S cingul-Marginalis	Right Marginal branch (or part) of the cingulate sulcus	0.0087268	0.142977	0.00524766	0.0859761		1.93014	999	0.0538726
Left S oc sup and transversal	Left Superior occipital sulcus and transverse occipital sulcus	0.00920102	0.190653	0.00432995	0.0897202		1.52613	999	0.127293
Left G temp sup-G T transv	Left Anterior transverse temporal gyrus (of Heschl)	0.0074655	0.227892	0.00279666	0.085371		1.03593	999	0.300486
Left S cingul-Marginalis	Left Marginal branch (or part) of the cingulate sulcus	0.000273267	0.140816	0.000166618	0.0858588		0.0613673	999	0.951079
Right G subcallosal	Right Subcallosal are subcallosal gyrus	-0.000543492	0.285841	-0.000162278	0.0853473		-0.0601269	999	0.952067
Right S oc sup and transversal	Right Superior occipital sulcus and transverse occipital sulcus	-0.00764547	0.193337	-0.00343026	0.0867434		-1.25052	999	0.211403
Right G temp sup-G T transv	Right Anterior transverse temporal gyrus (of Heschl)	-0.0165998	0.202028	-0.00683039	0.083129		-2.59832	999	0.00950607
Right S suborbital	Right Suborbital sulcus (sulcus rostrale supraorbital sulcus)	-0.032099	0.316322	-0.0085403	0.0841611		-3.20894	999	0.00137467
Left Pole temporal	Left Temporal pole	-0.0129619	0.134167	-0.00863102	0.0893391		-3.05507	999	0.0023098
Left G temp sup-Plan tempo	Left Planum temporale or temporal plane of the superior temporal gyrus	-0.0252617	0.207718	-0.0103313	0.0849508		-3.84581	999	0.000127762
Left G oc-temp med-Parahip	Left Parahippocampal gyru parahippocampal part of the medial occipito-temporal gyru (T5)	-0.0266823	0.201966	-0.0110102	0.0833396		-4.17778	999	3.20111e-05
Left S suborbital	Left Suborbital sulcus (sulcus rostrale supraorbital sulcus)	-0.0391648	0.270518	-0.0120508	0.0832366		-4.57826	999	5.27926e-06
Right S circular insula ant	Right Anterior segment of the circular sulcus of the insula	-0.0253976	0.173001	-0.0128936	0.0878277		-4.64241	999	3.90254e-06
Left S interm prim-Jensen	Left Sulcus intermedius primus (of Jensen)	-0.0767012	0.470152	-0.0142457	0.087321		-5.15898	999	2.99398e-07
Left S circular insula ant	Left Anterior segment of the circular sulcus of the insula	-0.032407	0.156076	-0.0173551	0.0835845		-6.56602	999	8.29393e-11
Left S oc middle and Lunatus	Left Middle occipital sulcus and lunatus sulcus	-0.0570843	0.244612	-0.0199	0.0852734		-7.37972	999	3.33346e-13
Left G Ins lg and S cent ins	Left Long insular gyrus and central sulcus of the insula	-0.0438242	0.155859	-0.0231552	0.0823503		-8.89168	999	2.76363e-18
Right G cuneus	Right Cuneus (O6)	-0.0475758	0.174165	-0.0235019	0.0860356		-8.63822	999	2.23232e-17
Right S temporal transverse	Right Transverse temporal sulcus	-0.0753643	0.259882	-0.0239905	0.0827274		-9.17043	999	2.62202e-19
Left S precentral-inf-part	Left Inferior part of the precentral sulcus	-0.0502389	0.173646	-0.0255281	0.0882353		-9.14906	999	3.14754e-19
Left G and S cingul-Mid-Post	Left Middle-posterior part of the cingulate gyrus and sulcus (pMCC)	-0.0451979	0.149687	-0.0263487	0.0872619		-9.5485	999	9.7741e-21
Right S postcentral	Right Postcentral sulcus	-0.0527418	0.162661	-0.0270263	0.0833516		-10.2535	999	1.59256e-23
Left S circular insula sup	Left Superior segment of the circular sulcus of the insula	-0.0358113	0.11431	-0.0275087	0.0878085		-9.9068	999	3.91808e-22
Right Lat Fis-ant-Horizont	Right Horizontal ramus of the anterior segment of the lateral sulcus (or fissure)	-0.0998992	0.300547	-0.028525	0.0858177		-10.5111	999	1.39356e-24
Right G rectus	Right Straight gyru Gyrus rectus	-0.0469985	0.147339	-0.0290177	0.0909695		-10.0871	999	7.4892e-23
Left S collat transv ant	Left Anterior transverse collateral sulcus	-0.0623423	0.19093	-0.02907	0.0890302		-10.3254	999	8.10827e-24
Left S temporal transverse	Left Transverse temporal sulcus	-0.0910688	0.270306	-0.0293047	0.0869807		-10.654	999	3.53519e-25
Left G rectus	Left Straight gyru Gyrus rectus	-0.048905	0.156512	-0.0299947	0.0959929		-9.88109	999	4.9509e-22
Left Lat Fis-ant-Horizont	Left Horizontal ramus of the anterior segment of the lateral sulcus (or fissure)	-0.083607	0.248899	-0.0310948	0.0925694		-10.6223	999	4.79802e-25
Right G oc-temp med-Parahip	Right Parahippocampal gyru parahippocampal part of the medial occipito-temporal gyru (T5)	-0.0689066	0.189017	-0.0314813	0.0863561		-11.5282	999	5.8901e-29
Right S orbital med-olfact	Right Medial orbital sulcus (olfactory sulcus)	-0.0572587	0.14394	-0.0356237	0.089553		-12.5794	999	8.59366e-34
Left S parieto occipital	Left Parieto-occipital sulcus (or fissure)	-0.07154	0.172142	-0.0359336	0.0864648		-13.142	999	1.66838e-36
Right S circular insula sup	Right Superior segment of the circular sulcus of the insula	-0.0535598	0.131599	-0.0365551	0.0898176		-12.8702	999	3.48889e-35
Right S oc middle and Lunatus	Right Middle occipital sulcus and lunatus sulcus	-0.115237	0.260115	-0.0374126	0.0844485		-14.0096	999	7.60366e-41
Right S front sup	Right Superior frontal sulcus	-0.0751897	0.167503	-0.0402544	0.0896764		-14.195	999	8.49968e-42
Left S front inf	Left Inferior frontal sulcus	-0.084436	0.163945	-0.0417796	0.0811214		-16.2865	999	4.53585e-53
Right S parieto occipital	Right Parieto-occipital sulcus (or fissure)	-0.0802393	0.166159	-0.0424446	0.0878939		-15.2709	999	1.77633e-47
Right S precentral-sup-part	Right Superior part of the precentral sulcus	-0.101834	0.189913	-0.0453017	0.0844846		-16.9565	999	7.15753e-57
Right Lat Fis-ant-Vertical	Right Vertical ramus of the anterior segment of the lateral sulcus (or fissure)	-0.174049	0.307923	-0.0463835	0.0820604		-17.8743	999	3.258e-62
Left G cuneus	Left Cuneus (O6)	-0.0962918	0.171942	-0.0466697	0.0833349		-17.7096	999	3.03849e-61
Left S subparietal	Left Subparietal sulcus	-0.113359	0.198418	-0.0493295	0.0863442		-18.0665	999	2.37743e-63
Left G occipital middle	Left Middle occipital gyrus (O2, lateral occipital gyrus)	-0.0903522	0.15052	-0.0498662	0.0830736		-18.9821	999	7.55322e-69
Right S occipital ant	Right Anterior occipital sulcus and preoccipital notch (temporo-occipital incisure)	-0.147048	0.236407	-0.0500739	0.080503		-19.6698	999	4.63361e-73
Left G and S cingul-Ant	Left Anterior part of the cingulate gyrus and sulcus (ACC)	-0.0743024	0.125678	-0.0516111	0.087297		-18.6958	999	4.0845e-67
Right S intrapariet and P trans	Right Intraparietal sulcus (interparietal sulcus) and transverse parietal sulci	-0.0944947	0.151826	-0.0520086	0.0835632		-19.6816	999	3.91655e-73
Left S occipital ant	Left Anterior occipital sulcus and preoccipital notch (temporo-occipital incisure)	-0.172865	0.284479	-0.0532429	0.0876205		-19.2157	999	2.84895e-70
Right S front middle	Right Middle frontal sulcus	-0.127062	0.201166	-0.0536519	0.0849422		-19.9738	999	6.06021e-75
Left G oc-temp med-Lingual	Left Lingual gyru ligual part of the medial occipito-temporal gyru (O5)	-0.126656	0.19194	-0.0551237	0.0835373		-20.8669	999	1.52061e-80
Right Pole occipital	Right Occipital pole	-0.102107	0.152793	-0.0557044	0.0833563		-21.1325	999	3.14481e-82
Left Pole occipital	Left Occipital pole	-0.112719	0.169301	-0.0563324	0.0846102		-21.0541	999	9.90808e-82
Left G cingul-Post-dorsal	Left Posterior-dorsal part of the cingulate gyrus (dPCC)	-0.1045	0.154346	-0.0563761	0.0832676		-21.4101	999	5.35557e-84
Right G and S frontomargin	Right Fronto-marginal gyrus (of Wernicke) and sulcus	-0.102368	0.167605	-0.0565622	0.0926083		-19.3142	999	7.11823e-71
Right S precentral-inf-part	Right Inferior part of the precentral sulcus	-0.116209	0.178099	-0.0576864	0.0884089		-20.6337	999	4.50496e-79
Left G pariet inf-Supramar	Left Supramarginal gyrus	-0.103955	0.146221	-0.0589719	0.0829489		-22.482	999	6.64312e-91
Left Lat Fis-ant-Vertical	Left Vertical ramus of the anterior segment of the lateral sulcus (or fissure)	-0.197214	0.296096	-0.060367	0.0906344		-21.0623	999	8.77971e-82
Left S collat transv post	Left Posterior transverse collateral sulcus	-0.167725	0.253573	-0.0608139	0.0919409		-20.9167	999	7.35425e-81
Left G and S cingul-Mid-Ant	Left Middle-anterior part of the cingulate gyrus and sulcus (aMCC)	-0.139075	0.188446	-0.0633061	0.0857799		-23.3378	999	1.69811e-96
Left S orbital lateral	Left Lateral orbital sulcus	-0.189554	0.264883	-0.0635245	0.0887691		-22.6298	999	7.2671e-92
Left G and S frontomargin	Left Fronto-marginal gyrus (of Wernicke) and sulcus	-0.107122	0.13718	-0.0646937	0.0828468		-24.6937	999	1.77803e-105
Right G and S transv frontopol	Right Transverse frontopolar gyri and sulci	-0.122551	0.154969	-0.0697631	0.0882175		-25.0075	999	1.42399e-107
Left S intrapariet and P trans	Left Intraparietal sulcus (interparietal sulcus) and transverse parietal sulci	-0.12008	0.145709	-0.0703117	0.0853184		-26.0606	999	1.19385e-114
Left G oc-temp lat-fusifor	Left Lateral occipito-temporal gyrus (fusiform gyru O4-T4)	-0.129373	0.159678	-0.0709534	0.0875738		-25.6211	999	1.09031e-111
Left S front sup	Left Superior frontal sulcus	-0.124137	0.153245	-0.0714698	0.0882285		-25.6161	999	1.17829e-111
Left S front middle	Left Middle frontal sulcus	-0.165514	0.202677	-0.0720831	0.0882683		-25.8243	999	4.67778e-113
Right S interm prim-Jensen	Right Sulcus intermedius primus (of Jensen)	-0.284279	0.324807	-0.0723992	0.0827208		-27.677	999	1.30273e-125
Right G cingul-Post-dorsal	Right Posterior-dorsal part of the cingulate gyrus (dPCC)	-0.136002	0.160093	-0.0725665	0.0854203		-26.8643	999	4.36267e-120
Right G and S cingul-Mid-Post	Right Middle-posterior part of the cingulate gyrus and sulcus (pMCC)	-0.117215	0.138182	-0.0728473	0.0858777		-26.8246	999	8.10885e-120
Left G and S transv frontopol	Left Transverse frontopolar gyri and sulci	-0.142389	0.165377	-0.073711	0.0856116		-27.227	999	1.50236e-122
Right G and S occipital inf	Right Inferior occipital gyrus (O3) and sulcus	-0.161019	0.187606	-0.0747116	0.0870478		-27.1413	999	5.74539e-122
Right S oc-temp lat	Right Lateral occipito-temporal sulcus	-0.173744	0.203269	-0.0766086	0.0896273		-27.0295	999	3.30123e-121
Right G pariet inf-Supramar	Right Supramarginal gyrus	-0.13485	0.146783	-0.0777378	0.0846168		-29.052	999	5.27559e-135
Left G front inf-Orbital	Left Orbital part of the inferior frontal gyrus	-0.173856	0.178589	-0.0800947	0.0822751		-30.7847	999	6.85484e-147
Left S temporal inf	Left Inferior temporal sulcus	-0.166478	0.170169	-0.0831117	0.0849546		-30.9368	999	6.18611e-148
Right S temporal inf	Right Inferior temporal sulcus	-0.157954	0.167088	-0.0841815	0.0890494		-29.8941	999	8.90905e-141
Left S orbital med-olfact	Left Medial orbital sulcus (olfactory sulcus)	-0.130264	0.140943	-0.0846868	0.0916293		-29.2268	999	3.3486e-136
Right G temp sup-Plan tempo	Right Planum temporale or temporal plane of the superior temporal gyrus	-0.174292	0.172357	-0.0869633	0.085998		-31.9777	999	4.37102e-155
Left S precentral-sup-part	Left Superior part of the precentral sulcus	-0.188951	0.195181	-0.0877507	0.0906438		-30.6135	999	1.02871e-145
Right G parietal sup	Right Superior parietal lobule (lateral part of P1)	-0.158105	0.159391	-0.0879455	0.0886611		-31.3675	999	6.79929e-151
Left G and S occipital inf	Left Inferior occipital gyrus (O3) and sulcus	-0.193465	0.193299	-0.0886941	0.0886183		-31.6498	999	7.81815e-153
Right S collat transv post	Right Posterior transverse collateral sulcus	-0.283988	0.271316	-0.0887912	0.084829		-33.0998	999	8.62385e-163
Right S subparietal	Right Subparietal sulcus	-0.198308	0.193396	-0.0899017	0.0876746		-32.4261	999	3.6381e-158
Right S orbital lateral	Right Lateral orbital sulcus	-0.267337	0.25533	-0.0901648	0.0861152		-33.1099	999	7.35455e-163
Right G and S cingul-Ant	Right Anterior part of the cingulate gyrus and sulcus (ACC)	-0.119802	0.116139	-0.0931411	0.090294		-32.6199	999	1.69845e-159
Right G occipital middle	Right Middle occipital gyrus (O2, lateral occipital gyrus)	-0.175373	0.163096	-0.0952267	0.0885604		-34.0032	999	5.51275e-169
Right G front middle	Right Middle frontal gyrus (F2)	-0.161276	0.142573	-0.0980458	0.0866758		-35.771	999	4.54981e-181
Right G temporal inf	Right Inferior temporal gyrus (T3)	-0.169183	0.16152	-0.10009	0.0955565		-33.123	999	5.97695e-163
Right G oc-temp lat-fusifor	Right Lateral occipito-temporal gyrus (fusiform gyru O4-T4)	-0.198184	0.166204	-0.103908	0.087141		-37.7075	999	3.21778e-194
Right G orbital	Right Orbital gyri	-0.128074	0.110973	-0.10449	0.0905383		-36.4958	999	5.29889e-186
Right G front inf-Orbital	Right Orbital part of the inferior frontal gyrus	-0.281697	0.233294	-0.106185	0.0879398		-38.1838	999	1.95283e-197
Left G temp sup-Lateral	Left Lateral aspect of the superior temporal gyrus	-0.161391	0.127715	-0.107877	0.0853673		-39.9609	999	2.26658e-209
Left G postcentral	Left Postcentral gyrus	-0.201852	0.153856	-0.108772	0.0829086		-41.4876	999	1.58251e-219
Left S orbital-H Shaped	Left Orbital sulci (H-shaped sulci)	-0.157044	0.113919	-0.108916	0.0790073		-43.5937	999	2.25369e-233
Left S temporal sup	Left Superior temporal sulcus (parallel sulcus)	-0.154968	0.120798	-0.109667	0.0854856		-40.5681	999	2.0196e-213
Left G and S paracentral	Left Paracentral lobule and sulcus	-0.185542	0.146685	-0.11057	0.087414		-39.9996	999	1.24956e-209
Left G front inf-Opercular	Left Opercular part of the inferior frontal gyrus	-0.18913	0.134641	-0.11107	0.0790709		-44.4203	999	9.42341e-239
Left G orbital	Left Orbital gyri	-0.141068	0.103596	-0.11224	0.0824255		-43.0612	999	6.83743e-230
Right G and S paracentral	Right Paracentral lobule and sulcus	-0.199191	0.147184	-0.112617	0.0832137		-42.7965	999	3.72052e-228
Left S oc-temp med and Lingual	Left Medial occipito-temporal sulcus (collateral sulcus) and lingual sulcus	-0.18468	0.130131	-0.115307	0.0812485		-44.8787	999	1.0121e-241
Left G parietal sup	Left Superior parietal lobule (lateral part of P1)	-0.201352	0.165167	-0.11683	0.0958346		-38.5505	999	6.57986e-200
Right G temp sup-Plan polar	Right Planum polare of the superior temporal gyrus	-0.223518	0.167333	-0.117142	0.0876963		-42.2407	999	1.67974e-224
Left G precuneus	Left Precuneus (medial part of P1)	-0.182025	0.146828	-0.117662	0.0949107		-39.2033	999	2.69053e-204
Right G front inf-Triangul	Right Triangular part of the inferior frontal gyrus	-0.299697	0.224469	-0.117876	0.0882876		-42.2208	999	2.27313e-224
Left G occipital sup	Left Superior occipital gyrus (O1)	-0.234371	0.16645	-0.117982	0.0837906		-44.5268	999	1.92149e-239
Right S temporal sup	Right Superior temporal sulcus (parallel sulcus)	-0.163297	0.120014	-0.119728	0.0879935		-43.0274	999	1.13772e-229
Left G front inf-Triangul	Left Triangular part of the inferior frontal gyrus	-0.267773	0.193702	-0.12005	0.0868419		-43.7153	999	3.62471e-234
Right G and S subcentral	Right Subcentral gyrus (central operculum) and sulci	-0.19798	0.152762	-0.122453	0.0944855		-40.9831	999	3.50537e-216
Left G temporal inf	Left Inferior temporal gyrus (T3)	-0.219079	0.152831	-0.125355	0.0874486		-45.3302	999	1.23245e-244
Right G and S cingul-Mid-Ant	Right Middle-anterior part of the cingulate gyrus and sulcus (aMCC)	-0.224677	0.1498	-0.125383	0.0835974		-47.4293	999	4.74545e-258
Right S orbital-H Shaped	Right Orbital sulci (H-shaped sulci)	-0.194312	0.130573	-0.129188	0.0868113		-47.0593	999	1.05931e-255
Left G temp sup-Plan polar	Left Planum polare of the superior temporal gyrus	-0.263911	0.179787	-0.129263	0.0880599		-46.4192	999	1.27042e-251
Right S front inf	Right Inferior frontal sulcus	-0.278018	0.222694	-0.130293	0.104365		-39.4789	999	3.81188e-206
Left G front middle	Left Middle frontal gyrus (F2)	-0.196039	0.13233	-0.133078	0.0898297		-46.8474	999	2.35941e-254
Right G front inf-Opercular	Right Opercular part of the inferior frontal gyrus	-0.225105	0.146349	-0.135781	0.0882762		-48.6402	999	1.09847e-265
Right G precuneus	Right Precuneus (medial part of P1)	-0.21829	0.131981	-0.141201	0.0853716		-52.3025	999	2.62449e-288
Left G and S subcentral	Left Subcentral gyrus (central operculum) and sulci	-0.216833	0.136759	-0.142865	0.0901066		-50.1384	999	5.01313e-275
Right G temp sup-Lateral	Right Lateral aspect of the superior temporal gyrus	-0.208227	0.115565	-0.145853	0.0809479		-56.9782	999	0
Right G occipital sup	Right Superior occipital gyrus (O1)	-0.299222	0.174318	-0.15093	0.0879272		-54.2816	999	3.1331e-300
Right G front sup	Right Superior frontal gyrus (F1)	-0.186787	0.102314	-0.15152	0.0829967		-57.731	999	0
Right S oc-temp med and Lingual	Right Medial occipito-temporal sulcus (collateral sulcus) and lingual sulcus	-0.24091	0.129402	-0.153938	0.0826861		-58.8727	999	0
Right G postcentral	Right Postcentral gyrus	-0.299179	0.161196	-0.155752	0.0839182		-58.6918	999	0
Left G pariet inf-Angular	Left Angular gyrus	-0.271682	0.153182	-0.156895	0.0884617		-56.0858	999	0
Left G front sup	Left Superior frontal gyrus (F1)	-0.189992	0.104463	-0.157826	0.0867773		-57.514	999	0
Left G temporal middle	Left Middle temporal gyrus (T2)	-0.264978	0.135463	-0.170806	0.0873197		-61.8571	999	0
Right G pariet inf-Angular	Right Angular gyrus	-0.343935	0.153401	-0.187378	0.0835741		-70.9002	999	0
Right G temporal middle	Right Middle temporal gyrus (T2)	-0.259598	0.114906	-0.190502	0.0843218		-71.443	999	0
Left G precentral	Left Precentral gyrus	-0.291659	0.127372	-0.197327	0.0861761		-72.4104	999	0
Right G precentral	Right Precentral gyrus	-0.311335	0.123716	-0.200593	0.0797101		-79.5795	999	0
