# Supplementary material for: Increases in regional brain volume across two native South American male populations
Source: GeroScience. 2024 Apr 29;46(5):4563–83. doi: 10.1007/s11357-024-01168-2 (PMC11336037; doi:10.1007/s11357-024-01168-2)
Supplement: Supplementary file 2 — Supplementary file2 This workbook provides a list of group-wise comparisons of regression coefficients representing age-related brain volumes for each cortical structure in the human brain. Sheet names denote the groups compared. (XLSX 135 KB) [file 11357_2024_1168_MOESM2_ESM.xlsx]

## Sheet: info
This workbook provides a list of group-wise comparisons of regression coefficients representing age-related brain volumes for each cortical structure in the human brain.
Sheet names denote the groups compared.
For example: "MaleCTsiUKBB" is comparing Tsimane males to UKBB males.

## Sheet: MaleCTsiUKBB
Male		Tsimane					UK
Region (short name)	Region (long name)	β_T	σ(β_T)	β_s	σ(β_s)		β_UK	σ(β_UK)	β_s	σ(β_s)		t	df	p
Left G and S frontomargin	Left Fronto-marginal gyrus (of Wernicke) and sulcus	-0.489877	0.211058	-0.230259	0.0992044		-0.21326	0.144113	-0.135202	0.0913639		-34.2276	1764.2	2.45648e-197
Left G and S occipital inf	Left Inferior occipital gyrus (O3) and sulcus	-0.0908674	0.26054	-0.0352054	0.100943		-0.274857	0.169369	-0.132212	0.0814699		18.7232	1715.4	2.54359e-71
Left G and S paracentral	Left Paracentral lobule and sulcus	-0.41961	0.272186	-0.159119	0.103215		-0.432001	0.165058	-0.260641	0.099585		1.2309	1646.22	0.218535
Left G and S subcentral	Left Subcentral gyrus (central operculum) and sulci	-0.521486	0.246147	-0.212893	0.100488		-0.258582	0.134802	-0.166943	0.0870294		-29.624	1548.78	3.65101e-153
Left G and S transv frontopol	Left Transverse frontopolar gyri and sulci	-0.370725	0.228674	-0.154017	0.0950023		-0.398821	0.166034	-0.213428	0.0888529		3.14399	1823.24	0.00169348
Left G and S cingul-Ant	Left Anterior part of the cingulate gyrus and sulcus (ACC)	-0.236155	0.139976	-0.168686	0.0999855		-0.174198	0.115393	-0.127677	0.0845768		-10.8003	1927.84	1.9272e-26
Left G and S cingul-Mid-Ant	Left Middle-anterior part of the cingulate gyrus and sulcus (aMCC)	0.00480682	0.178417	0.00287767	0.106812		-0.484436	0.197907	-0.220567	0.0901087		58.0625	1976.9	0
Left G and S cingul-Mid-Post	Left Middle-posterior part of the cingulate gyrus and sulcus (pMCC)	-0.0792388	0.172785	-0.0463305	0.101026		-0.181402	0.139195	-0.108916	0.0835745		14.5607	1911.39	1.26131e-45
Left G cingul-Post-dorsal	Left Posterior-dorsal part of the cingulate gyrus (dPCC)	-0.122834	0.162118	-0.0748509	0.0987894		-0.189554	0.155828	-0.105471	0.0867054		9.38284	1994.88	1.68648e-20
Left G cingul-Post-ventral	Left Posterior-ventral part of the cingulate gyrus (vPCC, isthmus of the cingulate gyrus)	-0.286579	0.435042	-0.0682226	0.103566		-0.000494156	0.207331	-0.00019694	0.0826294		-18.7724	1430.54	1.86706e-70
Left G cuneus	Left Cuneus (O6)	-0.159458	0.466286	-0.035546	0.103943		0.0461138	0.188283	0.0224898	0.0918261		-12.9274	1316.34	4.47136e-36
Left G front inf-Opercular	Left Opercular part of the inferior frontal gyrus	-0.978994	0.24284	-0.361043	0.0895569		-0.29374	0.155297	-0.167029	0.088306		-75.1764	1699.03	0
Left G front inf-Orbital	Left Orbital part of the inferior frontal gyrus	-0.399279	0.213221	-0.176512	0.0942604		-0.154035	0.184065	-0.0739267	0.0883392		-27.5323	1956.31	2.6072e-141
Left G front inf-Triangul	Left Triangular part of the inferior frontal gyrus	-0.325047	0.223113	-0.138095	0.0947891		-0.406277	0.170789	-0.184618	0.0776088		9.14208	1870.52	1.55062e-19
Left G front middle	Left Middle frontal gyrus (F2)	-0.0933508	0.231443	-0.0399906	0.099148		-0.301684	0.123149	-0.210465	0.0859129		25.1293	1522.7	7.47368e-117
Left G front sup	Left Superior frontal gyrus (F1)	-0.19376	0.179944	-0.100121	0.0929818		-0.403826	0.103723	-0.341991	0.0878407		31.9834	1596.85	7.24587e-174
Left G Ins lg and S cent ins	Left Long insular gyrus and central sulcus of the insula	-0.553672	0.164401	-0.324911	0.0964754		-0.130368	0.155808	-0.0737642	0.0881587		-59.0987	1992.27	0
Left G insular short	Left Short insular gyri	-0.612592	0.160034	-0.371386	0.0970211		-0.0518525	0.118642	-0.036094	0.0825854		-89.0099	1842.36	0
Left G occipital middle	Left Middle occipital gyrus (O2, lateral occipital gyrus)	-0.067707	0.368993	-0.0196779	0.107242		-0.216794	0.152608	-0.120423	0.084769		11.8068	1331.04	1.14861e-30
Left G occipital sup	Left Superior occipital gyrus (O1)	-0.344416	0.367055	-0.0951096	0.101361		-0.334733	0.167478	-0.174027	0.0870716		-0.758949	1397.68	0.448011
Left G oc-temp lat-fusifor	Left Lateral occipito-temporal gyrus (fusiform gyru O4-T4)	-0.278384	0.611628	-0.0437401	0.0960999		-0.126318	0.161072	-0.0722211	0.0920912		-7.60298	1136.9	6.04103e-14
Left G oc-temp med-Lingual	Left Lingual gyru ligual part of the medial occipito-temporal gyru (O5)	-0.551724	0.36259	-0.138747	0.091184		-0.033424	0.193442	-0.0146813	0.084968		-39.8821	1525.06	7.51148e-239
Left G oc-temp med-Parahip	Left Parahippocampal gyru parahippocampal part of the medial occipito-temporal gyru (T5)	-0.369158	0.174	-0.212781	0.100293		-0.152323	0.203581	-0.061043	0.0815846		-25.604	1950.69	6.84974e-125
Left G orbital	Left Orbital gyri	-0.448383	0.189082	-0.224006	0.0944629		-0.167226	0.108834	-0.134922	0.0878102		-40.7531	1595.47	2.00364e-249
Left G pariet inf-Angular	Left Angular gyrus	-0.259691	0.236289	-0.109557	0.0996846		-0.344427	0.14087	-0.1968	0.0804911		9.74062	1629.49	7.86918e-22
Left G pariet inf-Supramar	Left Supramarginal gyrus	-0.16151	0.191687	-0.0874175	0.103751		-0.184007	0.146589	-0.104522	0.0832671		2.94814	1869.68	0.00323654
Left G parietal sup	Left Superior parietal lobule (lateral part of P1)	-0.495014	0.236476	-0.20803	0.0993793		-0.303426	0.134924	-0.175779	0.0781631		-22.2528	1587.1	1.05834e-95
Left G postcentral	Left Postcentral gyrus	-0.210804	0.213106	-0.101878	0.102991		-0.320443	0.145042	-0.180484	0.0816923		13.4498	1761.01	2.51258e-39
Left G precentral	Left Precentral gyrus	-0.125464	0.214763	-0.0592207	0.101371		-0.38431	0.117462	-0.260935	0.079753		33.4391	1547.59	5.85634e-185
Left G precuneus	Left Precuneus (medial part of P1)	-0.304999	0.247745	-0.120018	0.0974884		-0.362034	0.117973	-0.232815	0.0758657		6.57288	1429.9	6.8978e-11
Left G rectus	Left Straight gyru Gyrus rectus	-0.527841	0.186765	-0.267303	0.0945791		-0.0819328	0.136414	-0.0533309	0.0887935		-60.9691	1828.76	0
Left G subcallosal	Left Subcallosal are subcallosal gyrus	-0.572628	0.268073	-0.22388	0.104808		-0.0649312	0.25592	-0.0221486	0.0872963		-43.3189	1993.71	1.84862e-289
Left G temp sup-G T transv	Left Anterior transverse temporal gyrus (of Heschl)	-0.922313	0.265332	-0.346293	0.0996217		-0.247733	0.239992	-0.0978356	0.0947784		-59.6258	1978.2	0
Left G temp sup-Lateral	Left Lateral aspect of the superior temporal gyrus	-0.427791	0.232642	-0.185374	0.10081		-0.111187	0.173764	-0.0762967	0.119238		-34.4795	1849.08	1.33209e-201
Left G temp sup-Plan polar	Left Planum polare of the superior temporal gyrus	-1.20137	0.267815	-0.43016	0.095893		-0.333814	0.165936	-0.172833	0.0859136		-87.0789	1667.5	0
Left G temp sup-Plan tempo	Left Planum temporale or temporal plane of the superior temporal gyrus	-0.42307	0.306819	-0.135505	0.0982711		-0.0327745	0.252177	-0.0135354	0.104146		-31.0767	1925.78	3.44561e-172
Left G temporal inf	Left Inferior temporal gyrus (T3)	-0.130261	0.276464	-0.0473848	0.100569		-0.226063	0.138983	-0.136304	0.0837992		9.79058	1473.63	5.68603e-22
Left G temporal middle	Left Middle temporal gyrus (T2)	-0.171953	0.222272	-0.0800296	0.103449		-0.349386	0.127199	-0.227827	0.0829436		21.9096	1589.94	3.41784e-93
Left Lat Fis-ant-Horizont	Left Horizontal ramus of the anterior segment of the lateral sulcus (or fissure)	-0.0148754	0.697828	-0.00219445	0.102945		-0.349019	0.201743	-0.135121	0.0781039		14.5463	1164.83	3.59972e-44
Left Lat Fis-ant-Vertical	Left Vertical ramus of the anterior segment of the lateral sulcus (or fissure)	-0.0660167	0.299235	-0.0212494	0.0963175		-0.44867	0.259536	-0.141078	0.0816073		30.5487	1958.85	6.11757e-168
Left Lat Fis-post	Left Posterior ramus (or segment) of the lateral sulcus (or fissure)	0.419146	0.246116	0.178248	0.104665		-0.0194976	0.131519	-0.0117001	0.0789216		49.7079	1526.53	0
Left Pole occipital	Left Occipital pole	-0.26661	0.834954	-0.0331323	0.103762		-0.202569	0.166571	-0.106684	0.0877252		-2.37858	1078.39	0.0175528
Left Pole temporal	Left Temporal pole	-0.372894	0.213166	-0.167655	0.0958408		-0.0870991	0.122867	-0.0585707	0.0826232		-36.7322	1596.8	1.34734e-214
Left S calcarine	Left Calcarine sulcus	0.0171614	0.346779	0.00503631	0.101768		-0.0490338	0.200591	-0.0206167	0.0843404		5.22515	1600.21	1.96885e-07
Left S central	Left Central sulcus (Rolando's fissure)	0.175369	0.336211	0.0488536	0.0936601		0.036169	0.128197	0.0242697	0.0860214		12.2335	1283.47	1.25041e-32
Left S cingul-Marginalis	Left Marginal branch (or part) of the cingulate sulcus	-0.043779	0.210047	-0.0207831	0.0997151		-0.133726	0.136706	-0.0828827	0.0847293		11.3496	1716.57	7.72603e-29
Left S circular insula ant	Left Anterior segment of the circular sulcus of the insula	-0.158337	0.211106	-0.0766337	0.102174		0.00952179	0.161069	0.00505238	0.0854652		-19.9904	1867.71	1.02363e-80
Left S circular insula inf	Left Inferior segment of the circular sulcus of the insula	-0.271489	0.19545	-0.144991	0.104382		-0.0377109	0.136686	-0.0242083	0.0877452		-30.9963	1787.56	3.52837e-169
Left S circular insula sup	Left Superior segment of the circular sulcus of the insula	0.0179154	0.17519	0.0107743	0.105359		-0.0887891	0.102816	-0.0711981	0.082446		16.6113	1614.19	2.50966e-57
Left S collat transv ant	Left Anterior transverse collateral sulcus	0.142403	0.2772	0.0526927	0.102571		-0.202067	0.1696	-0.0987988	0.0829243		33.5206	1655	1.88035e-188
Left S collat transv post	Left Posterior transverse collateral sulcus	0.187193	0.273002	0.0652782	0.0952015		-0.255007	0.234389	-0.0954285	0.0877127		38.8631	1953.27	3.09012e-245
Left S front inf	Left Inferior frontal sulcus	-0.0768586	0.207236	-0.0350095	0.0943971		-0.28672	0.159774	-0.144147	0.0803257		25.3611	1876.56	2.9624e-122
Left S front middle	Left Middle frontal sulcus	-0.335376	0.19707	-0.148358	0.0871762		-0.195782	0.183473	-0.0884636	0.0829016		-16.3946	1987.87	9.37003e-57
Left S front sup	Left Superior frontal sulcus	-0.25553	0.224701	-0.107409	0.0944502		-0.198134	0.163137	-0.11397	0.0938393		-6.53643	1823.17	8.15458e-11
Left S interm prim-Jensen	Left Sulcus intermedius primus (of Jensen)	0.224713	0.974725	0.0245814	0.106625		-0.732418	0.449955	-0.14438	0.0886985		28.193	1406.27	5.51368e-139
Left S intrapariet and P trans	Left Intraparietal sulcus (interparietal sulcus) and transverse parietal sulci	0.439151	0.43785	0.0984102	0.0981188		-0.157843	0.141529	-0.0909704	0.0815679		41.0266	1205.5	5.58434e-231
Left S oc middle and Lunatus	Left Middle occipital sulcus and lunatus sulcus	-0.524655	0.759417	-0.0727514	0.105305		-0.287832	0.217268	-0.105808	0.0798684		-9.4811	1161.45	1.36656e-20
Left S oc sup and transversal	Left Superior occipital sulcus and transverse occipital sulcus	-0.445757	0.430436	-0.0995224	0.0961018		-0.0380016	0.187175	-0.017746	0.0874071		-27.4715	1363.77	1.38852e-132
Left S occipital ant	Left Anterior occipital sulcus and preoccipital notch (temporo-occipital incisure)	-0.0269662	0.392627	-0.00683517	0.0995198		-0.076138	0.286381	-0.0243872	0.0917287		3.19966	1827.48	0.0013995
Left S oc-temp lat	Left Lateral occipito-temporal sulcus	0.0657674	0.198455	0.034128	0.102982		-0.0885794	0.241675	-0.0382926	0.104475		15.608	1925.15	8.36536e-52
Left S oc-temp med and Lingual	Left Medial occipito-temporal sulcus (collateral sulcus) and lingual sulcus	0.0986835	0.163684	0.0613371	0.101738		-0.299425	0.127082	-0.187241	0.0794691		60.7518	1882.38	0
Left S orbital lateral	Left Lateral orbital sulcus	-0.439198	0.260105	-0.160563	0.0950895		-0.235541	0.244143	-0.0870518	0.0902312		-18.0532	1990.04	1.36855e-67
Left S orbital med-olfact	Left Medial orbital sulcus (olfactory sulcus)	0.25057	0.253499	0.0977851	0.098928		-0.172463	0.125648	-0.116266	0.084706		47.282	1461.92	8.45067e-297
Left S orbital-H Shaped	Left Orbital sulci (H-shaped sulci)	-0.00483337	0.184318	-0.00245594	0.0936561		-0.177876	0.122807	-0.126506	0.0873404		24.7065	1739.94	9.22375e-116
Left S parieto occipital	Left Parieto-occipital sulcus (or fissure)	0.136202	0.284995	0.049009	0.102549		-0.098824	0.190079	-0.0507109	0.0975376		21.6955	1740.95	1.42672e-92
Left S pericallosal	Left Pericallosal sulcus (S of corpus callosum)	-0.426062	0.356092	-0.120491	0.100703		0.0257597	0.230516	0.00940419	0.0841551		-33.6825	1711.21	3.13057e-191
Left S postcentral	Left Postcentral sulcus	-0.0315419	0.270574	-0.0112162	0.0962151		-0.0552259	0.142706	-0.0311503	0.0804936		2.44836	1514.87	0.0144637
Left S precentral-inf-part	Left Inferior part of the precentral sulcus	-0.298424	0.198002	-0.139935	0.0928453		-0.209508	0.164454	-0.10382	0.0814944		-10.9242	1932.89	5.34449e-27
Left S precentral-sup-part	Left Superior part of the precentral sulcus	-0.0872815	0.276159	-0.0295887	0.0936187		-0.134989	0.193253	-0.0637021	0.0911972		4.47587	1788.18	8.09017e-06
Left S suborbital	Left Suborbital sulcus (sulcus rostrale supraorbital sulcus)	-0.041997	0.204243	-0.0203918	0.0991707		-0.248407	0.26424	-0.0809707	0.0861319		19.5442	1878.69	1.40132e-77
Left S subparietal	Left Subparietal sulcus	0.227329	0.253899	0.0864697	0.0965762		-0.295729	0.180427	-0.132435	0.0807998		53.1034	1802.95	0
Left S temporal inf	Left Inferior temporal sulcus	-0.218795	0.276011	-0.0794034	0.100168		-0.334274	0.163093	-0.175094	0.0854287		11.3906	1620.81	5.7046e-29
Left S temporal sup	Left Superior temporal sulcus (parallel sulcus)	0.0370721	0.241031	0.0159851	0.10393		-0.123573	0.126907	-0.0871296	0.0894805		18.6492	1513.36	4.96824e-70
Left S temporal transverse	Left Transverse temporal sulcus	0.177713	0.653934	0.0276267	0.101658		0.0698942	0.305926	0.0226026	0.098931		4.72262	1416.29	2.55923e-06
Right G and S frontomargin	Right Fronto-marginal gyrus (of Wernicke) and sulcus	-0.53752	0.201937	-0.262223	0.0985127		-0.354323	0.153212	-0.207716	0.0898179		-22.8546	1862.87	4.15115e-102
Right G and S occipital inf	Right Inferior occipital gyrus (O3) and sulcus	-0.23909	0.428643	-0.0549472	0.09851		-0.358149	0.181491	-0.176217	0.0892975		8.08835	1346.04	1.33748e-15
Right G and S paracentral	Right Paracentral lobule and sulcus	-0.305839	0.289984	-0.104123	0.0987246		-0.358241	0.137411	-0.208768	0.0800774		5.164	1426.1	2.75911e-07
Right G and S subcentral	Right Subcentral gyrus (central operculum) and sulci	-0.0423945	0.355789	-0.0113067	0.0948894		-0.337435	0.139676	-0.211197	0.0874215		24.4098	1299.79	1.26318e-108
Right G and S transv frontopol	Right Transverse frontopolar gyri and sulci	-0.448114	0.228598	-0.196359	0.100169		-0.368316	0.144447	-0.217458	0.0852831		-9.3318	1687.06	3.1633e-20
Right G and S cingul-Ant	Right Anterior part of the cingulate gyrus and sulcus (ACC)	-0.232674	0.126594	-0.171372	0.0932405		-0.237056	0.107637	-0.189083	0.0858551		0.83391	1947.64	0.404434
Right G and S cingul-Mid-Ant	Right Middle-anterior part of the cingulate gyrus and sulcus (aMCC)	-0.00663231	0.157549	-0.00417279	0.0991234		-0.343924	0.149812	-0.18843	0.0820794		49.0608	1992.96	0
Right G and S cingul-Mid-Post	Right Middle-posterior part of the cingulate gyrus and sulcus (pMCC)	0.0134476	0.168332	0.00830084	0.103906		-0.225298	0.141139	-0.143125	0.0896617		34.3685	1939.03	1.46648e-202
Right G cingul-Post-dorsal	Right Posterior-dorsal part of the cingulate gyrus (dPCC)	-0.0769429	0.276661	-0.0285764	0.102751		-0.220112	0.145639	-0.119777	0.0792519		14.4806	1513.19	1.33441e-44
Right G cingul-Post-ventral	Right Posterior-ventral part of the cingulate gyrus (vPCC, isthmus of the cingulate gyrus)	-0.47339	0.319634	-0.144985	0.0978942		-0.136243	0.231884	-0.0549526	0.0935284		-26.9989	1822.46	2.50255e-135
Right G cuneus	Right Cuneus (O6)	-0.459583	0.369313	-0.118299	0.095063		0.00117765	0.165203	0.000578407	0.0811401		-36.014	1383.41	6.47087e-201
Right G front inf-Opercular	Right Opercular part of the inferior frontal gyrus	-0.621881	0.216384	-0.281351	0.0978964		-0.428787	0.134713	-0.256271	0.0805132		-23.9559	1672.26	2.82881e-109
Right G front inf-Orbital	Right Orbital part of the inferior frontal gyrus	-0.170462	0.229033	-0.0709247	0.0952945		-0.305131	0.21143	-0.121383	0.084108		13.6623	1985.36	1.10973e-40
Right G front inf-Triangul	Right Triangular part of the inferior frontal gyrus	-0.243171	0.235068	-0.104135	0.100665		-0.455563	0.205402	-0.182541	0.0823029		21.5156	1962.71	2.30867e-92
Right G front middle	Right Middle frontal gyrus (F2)	-0.0909429	0.242426	-0.0373862	0.0996602		-0.348906	0.131573	-0.22234	0.0838447		29.5745	1540.54	1.32176e-152
Right G front sup	Right Superior frontal gyrus (F1)	-0.269932	0.176074	-0.147218	0.0960291		-0.31837	0.0899979	-0.265451	0.0750384		7.74626	1487.64	1.74029e-14
Right G Ins lg and S cent ins	Right Long insular gyrus and central sulcus of the insula	-0.404636	0.166336	-0.241112	0.0991151		-0.140254	0.161708	-0.0758096	0.0874055		-36.0389	1996.41	1.66101e-219
Right G insular short	Right Short insular gyri	-0.557866	0.131864	-0.364768	0.0862208		-0.0725581	0.134409	-0.0440845	0.0816638		-81.5051	1997.27	0
Right G occipital middle	Right Middle occipital gyrus (O2, lateral occipital gyrus)	-0.161264	0.337245	-0.046181	0.0965768		-0.304415	0.149108	-0.166225	0.08142		12.2766	1375.2	5.99281e-33
Right G occipital sup	Right Superior occipital gyrus (O1)	-0.415084	0.401954	-0.105941	0.10259		-0.365968	0.154717	-0.189245	0.0800055		-3.60621	1288.66	0.00032258
Right G oc-temp lat-fusifor	Right Lateral occipito-temporal gyrus (fusiform gyru O4-T4)	-0.247174	0.202183	-0.119626	0.0978523		-0.304637	0.159696	-0.162974	0.0854341		7.05288	1896.27	2.44632e-12
Right G oc-temp med-Lingual	Right Lingual gyru ligual part of the medial occipito-temporal gyru (O5)	-0.123391	0.360653	-0.0338332	0.0988897		0.00762196	0.182902	0.00329817	0.0791454		-10.2452	1480.99	7.60867e-24
Right G oc-temp med-Parahip	Right Parahippocampal gyru parahippocampal part of the medial occipito-temporal gyru (T5)	-0.429379	0.179639	-0.239986	0.100403		-0.135997	0.195958	-0.0596187	0.0859045		-34.8993	1983.08	1.87289e-208
Right G orbital	Right Orbital gyri	-0.273715	0.172494	-0.144183	0.0908631		-0.266567	0.0979418	-0.222225	0.0816498		-1.13948	1582.5	0.254675
Right G pariet inf-Angular	Right Angular gyrus	-0.0325375	0.223175	-0.0145153	0.0995607		-0.312198	0.147431	-0.169911	0.0802376		33.0635	1731.44	3.05695e-186
Right G pariet inf-Supramar	Right Supramarginal gyrus	-0.111121	0.212315	-0.0528431	0.100966		-0.275065	0.150672	-0.158024	0.0865606		19.9134	1801.65	6.61268e-80
Right G parietal sup	Right Superior parietal lobule (lateral part of P1)	-0.342765	0.250579	-0.128709	0.0940929		-0.264059	0.140874	-0.151282	0.080708		-8.65809	1573.14	1.16687e-17
Right G postcentral	Right Postcentral gyrus	-0.141668	0.229054	-0.0665642	0.107623		-0.348561	0.151494	-0.192275	0.0835682		23.824	1732.62	9.55847e-109
Right G precentral	Right Precentral gyrus	-0.107993	0.21367	-0.0505625	0.10004		-0.324015	0.144484	-0.211869	0.0944762		26.4843	1754.61	2.66361e-130
Right G precuneus	Right Precuneus (medial part of P1)	-0.522732	0.32974	-0.148105	0.0934245		-0.379116	0.129376	-0.251354	0.0857764		-12.8215	1299.46	1.60242e-35
Right G rectus	Right Straight gyru Gyrus rectus	-0.52045	0.167917	-0.284656	0.091841		-0.250245	0.141366	-0.161656	0.0913214		-38.9276	1941.6	1.72052e-245
Right G subcallosal	Right Subcallosal are subcallosal gyrus	-0.796765	0.235606	-0.315293	0.0932331		-0.0295153	0.237596	-0.0106976	0.0861153		-72.5105	1997.86	0
Right G temp sup-G T transv	Right Anterior transverse temporal gyrus (of Heschl)	-0.961406	0.221753	-0.420387	0.0969642		-0.297995	0.183751	-0.124908	0.0770215		-72.8457	1931.33	0
Right G temp sup-Lateral	Right Lateral aspect of the superior temporal gyrus	-0.707309	0.391668	-0.174739	0.0967606		-0.303783	0.115544	-0.216944	0.0825149		-31.2487	1171.57	2.1547e-156
Right G temp sup-Plan polar	Right Planum polare of the superior temporal gyrus	-0.641474	0.253302	-0.246629	0.0973876		-0.23242	0.162041	-0.127324	0.0887691		-43.018	1699.36	4.02705e-274
Right G temp sup-Plan tempo	Right Planum temporale or temporal plane of the superior temporal gyrus	-0.406709	0.20483	-0.202297	0.101882		-0.210687	0.176308	-0.102984	0.0861794		-22.9364	1954.7	2.70891e-103
Right G temporal inf	Right Inferior temporal gyrus (T3)	-0.188352	0.242952	-0.0756133	0.0975326		-0.24815	0.135594	-0.151768	0.0829291		6.79654	1566.31	1.51842e-11
Right G temporal middle	Right Middle temporal gyrus (T2)	-0.038084	0.311419	-0.0122734	0.100362		-0.214781	0.123357	-0.159963	0.0918726		16.6815	1304.96	8.90332e-57
Right Lat Fis-ant-Horizont	Right Horizontal ramus of the anterior segment of the lateral sulcus (or fissure)	-0.182633	0.405758	-0.0454951	0.101077		-0.573291	0.275435	-0.178903	0.0859532		25.1904	1758.41	8.28467e-120
Right Lat Fis-ant-Vertical	Right Vertical ramus of the anterior segment of the lateral sulcus (or fissure)	-0.178841	0.29137	-0.0616701	0.100474		-0.127933	0.314112	-0.0344883	0.0846787		-3.75748	1986.82	0.000176582
Right Lat Fis-post	Right Posterior ramus (or segment) of the lateral sulcus (or fissure)	0.0335963	0.202818	0.0166228	0.100351		-0.0705739	0.113087	-0.0514205	0.0823954		14.1858	1565.42	4.63281e-43
Right Pole occipital	Right Occipital pole	-0.30342	0.498943	-0.0596961	0.0981641		-0.187825	0.146598	-0.105589	0.0824125		-7.02923	1170.21	3.52095e-12
Right Pole temporal	Right Temporal pole	-0.366614	0.200083	-0.182564	0.0996359		-0.20425	0.127187	-0.140604	0.0875543		-21.6563	1693.02	5.26994e-92
Right S calcarine	Right Calcarine sulcus	0.502731	0.441647	0.1159	0.101818		0.00806912	0.185548	0.00343348	0.0789522		32.654	1341.01	1.38533e-172
Right S central	Right Central sulcus (Rolando's fissure)	0.160418	0.313695	0.0463121	0.0905628		0.0579318	0.138455	0.0373896	0.0893597		9.45166	1373.99	1.38578e-20
Right S cingul-Marginalis	Right Marginal branch (or part) of the cingulate sulcus	0.273381	0.208971	0.129335	0.0988636		-0.0779344	0.156318	-0.047524	0.095322		42.5706	1850.41	1.22302e-276
Right S circular insula ant	Right Anterior segment of the circular sulcus of the insula	-0.237645	0.206361	-0.115521	0.100314		-0.0405631	0.166395	-0.0207663	0.0851864		-23.5102	1912.07	1.43333e-107
Right S circular insula inf	Right Inferior segment of the circular sulcus of the insula	-0.284696	0.16358	-0.169763	0.0975425		-0.114157	0.136806	-0.0748209	0.0896651		-25.2895	1937.4	3.57246e-122
Right S circular insula sup	Right Superior segment of the circular sulcus of the insula	-0.218777	0.186705	-0.118769	0.101358		-0.165193	0.112864	-0.120522	0.0823437		-7.76699	1643.11	1.40489e-14
Right S collat transv ant	Right Anterior transverse collateral sulcus	-0.0202611	0.284775	-0.0070535	0.0991388		-0.187451	0.18822	-0.0871504	0.0875082		15.4882	1731.95	9.0136e-51
Right S collat transv post	Right Posterior transverse collateral sulcus	0.260504	0.51078	0.052794	0.103515		-0.410068	0.276085	-0.134393	0.090482		36.5219	1536.82	9.70615e-211
Right S front inf	Right Inferior frontal sulcus	-0.157287	0.225975	-0.0688515	0.0989191		-0.330741	0.173799	-0.160212	0.0841888		19.2406	1874.52	1.97795e-75
Right S front middle	Right Middle frontal sulcus	-0.310303	0.189117	-0.149338	0.0910153		-0.189445	0.179269	-0.085354	0.0807694		-14.6667	1992.31	2.50562e-46
Right S front sup	Right Superior frontal sulcus	-0.278678	0.213719	-0.121453	0.0931426		-0.197535	0.153104	-0.107523	0.0833377		-9.76019	1810.62	5.74597e-22
Right S interm prim-Jensen	Right Sulcus intermedius primus (of Jensen)	0.109628	0.591196	0.0186329	0.100482		-0.237309	0.344423	-0.0632855	0.0918507		16.0348	1607.09	8.63833e-54
Right S intrapariet and P trans	Right Intraparietal sulcus (interparietal sulcus) and transverse parietal sulci	0.155385	0.329504	0.0458349	0.0971959		-0.120997	0.148133	-0.0668344	0.0818234		24.1923	1386.96	3.77885e-108
Right S oc middle and Lunatus	Right Middle occipital sulcus and lunatus sulcus	0.0102141	0.809635	0.00136283	0.108027		-0.317006	0.255382	-0.107454	0.0865657		12.1886	1195.84	2.70259e-32
Right S oc sup and transversal	Right Superior occipital sulcus and transverse occipital sulcus	-0.404428	0.523087	-0.0762672	0.0986439		-0.072331	0.183934	-0.0328934	0.0836462		-18.9399	1242.32	1.77132e-70
Right S occipital ant	Right Anterior occipital sulcus and preoccipital notch (temporo-occipital incisure)	0.367514	0.515389	0.0716383	0.100463		-0.255232	0.241226	-0.0883618	0.083513		34.6068	1416.65	1.09418e-190
Right S oc-temp lat	Right Lateral occipito-temporal sulcus	-0.0557149	0.209133	-0.0262574	0.0985605		-0.21898	0.199595	-0.102744	0.0936483		17.859	1993.66	2.73299e-66
Right S oc-temp med and Lingual	Right Medial occipito-temporal sulcus (collateral sulcus) and lingual sulcus	0.284568	0.274424	0.106588	0.102788		-0.310101	0.129284	-0.19976	0.083282		61.9907	1421.63	0
Right S orbital lateral	Right Lateral orbital sulcus	-0.397624	0.275857	-0.141507	0.0981724		-0.27127	0.237858	-0.0991379	0.0869273		-10.9697	1955.66	3.2617e-27
Right S orbital med-olfact	Right Medial orbital sulcus (olfactory sulcus)	-0.0247423	0.260275	-0.00928401	0.0976623		-0.136603	0.139266	-0.0868659	0.0885593		11.9833	1527.7	1.09169e-31
Right S orbital-H Shaped	Right Orbital sulci (H-shaped sulci)	0.0593429	0.182583	0.0311869	0.095954		-0.26796	0.113029	-0.184978	0.0780256		48.1996	1666.64	0
Right S parieto occipital	Right Parieto-occipital sulcus (or fissure)	0.195235	0.323605	0.0630075	0.104436		-0.141293	0.178503	-0.0763944	0.096513		28.7953	1555.42	1.68135e-146
Right S pericallosal	Right Pericallosal sulcus (S of corpus callosum)	-0.275651	0.187285	-0.144953	0.0984851		-0.116515	0.270604	-0.0383193	0.0889956		-15.2915	1777.44	1.0988e-49
Right S postcentral	Right Postcentral sulcus	-0.0993853	0.258043	-0.0388458	0.100859		-0.00400119	0.207693	-0.0021059	0.109313		-9.10601	1910.72	2.09342e-19
Right S precentral-inf-part	Right Inferior part of the precentral sulcus	-0.238019	0.200907	-0.113266	0.0956051		-0.164931	0.167261	-0.0831376	0.0843124		-8.84124	1934.44	2.08338e-18
Right S precentral-sup-part	Right Superior part of the precentral sulcus	-0.101208	0.273493	-0.0362134	0.0978589		-0.0825496	0.18326	-0.0373921	0.0830104		-1.79221	1745.59	0.0732727
Right S suborbital	Right Suborbital sulcus (sulcus rostrale supraorbital sulcus)	-0.105848	0.252324	-0.0403678	0.0962299		-0.0715216	0.300623	-0.0208009	0.0874313		-2.76574	1939.7	0.00573318
Right S subparietal	Right Subparietal sulcus	0.409578	0.291521	0.148634	0.105791		-0.37242	0.179893	-0.173259	0.0836909		72.189	1663.47	0
Right S temporal inf	Right Inferior temporal sulcus	-0.310401	0.242833	-0.124616	0.0974893		-0.114353	0.168958	-0.0645405	0.0953594		-20.9567	1782.6	2.39581e-87
Right S temporal sup	Right Superior temporal sulcus (parallel sulcus)	0.000279723	0.2208	0.00011745	0.0927095		-0.157187	0.135039	-0.11461	0.0984609		19.2393	1654.61	1.33784e-74
Right S temporal transverse	Right Transverse temporal sulcus	-0.264124	0.285417	-0.0943607	0.101968		-0.0571148	0.241571	-0.0192463	0.0814033		-17.5067	1944.88	7.74977e-64

## Sheet: FemaleCTsiUKBB
Female		Tsimane					UK
Region (short name)	Region (long name)	β_T	σ(β_T)	β_s	σ(β_s)		β_UK	σ(β_UK)	β_s	σ(β_s)		t	df	p
Left G and S frontomargin	Left Fronto-marginal gyrus (of Wernicke) and sulcus	-0.984442	0.225311	-0.395671	0.0905578		-0.107122	0.13718	-0.0646937	0.0828468		-105.173	1650.17	0
Left G and S occipital inf	Left Inferior occipital gyrus (O3) and sulcus	0.101292	0.349027	0.0295906	0.101962		-0.193465	0.193299	-0.0886941	0.0886183		23.3622	1559.13	9.55082e-104
Left G and S paracentral	Left Paracentral lobule and sulcus	-0.603422	0.27294	-0.21722	0.0982527		-0.185542	0.146685	-0.11057	0.087414		-42.6469	1531.64	1.38729e-262
Left G and S subcentral	Left Subcentral gyrus (central operculum) and sulci	-0.847718	0.251198	-0.317552	0.0940978		-0.216833	0.136759	-0.142865	0.0901066		-69.7534	1543.38	0
Left G and S transv frontopol	Left Transverse frontopolar gyri and sulci	-0.952082	0.218573	-0.395567	0.0908116		-0.142389	0.165377	-0.073711	0.0856116		-93.4183	1860.48	0
Left G and S cingul-Ant	Left Anterior part of the cingulate gyrus and sulcus (ACC)	-0.522918	0.15636	-0.315269	0.09427		-0.0743024	0.125678	-0.0516111	0.087297		-70.7176	1909.7	0
Left G and S cingul-Mid-Ant	Left Middle-anterior part of the cingulate gyrus and sulcus (aMCC)	-0.344634	0.175562	-0.190243	0.0969129		-0.139075	0.188446	-0.0633061	0.0857799		-25.2388	1988.06	3.72898e-122
Left G and S cingul-Mid-Post	Left Middle-posterior part of the cingulate gyrus and sulcus (pMCC)	-0.0918348	0.18959	-0.0496688	0.10254		-0.0451979	0.149687	-0.0263487	0.0872619		-6.1053	1895.94	1.24144e-09
Left G cingul-Post-dorsal	Left Posterior-dorsal part of the cingulate gyrus (dPCC)	-0.0605323	0.185181	-0.0330735	0.101179		-0.1045	0.154346	-0.0563761	0.0832676		5.76748	1935.19	9.34653e-09
Left G cingul-Post-ventral	Left Posterior-ventral part of the cingulate gyrus (vPCC, isthmus of the cingulate gyrus)	-0.0757753	0.426514	-0.017137	0.0964586		0.0724961	0.200877	0.0272472	0.0754982		-9.94537	1421.4	1.41574e-22
Left G cuneus	Left Cuneus (O6)	-0.0868504	0.514301	-0.0174343	0.103241		-0.0962918	0.171942	-0.0466697	0.0833349		0.550569	1219.56	0.58203
Left G front inf-Opercular	Left Opercular part of the inferior frontal gyrus	-1.25685	0.248893	-0.440882	0.0873076		-0.18913	0.134641	-0.11107	0.0790709		-119.318	1537.57	0
Left G front inf-Orbital	Left Orbital part of the inferior frontal gyrus	-0.720415	0.231645	-0.291397	0.0936971		-0.173856	0.178589	-0.0800947	0.0822751		-59.0906	1876.54	0
Left G front inf-Triangul	Left Triangular part of the inferior frontal gyrus	-0.844242	0.266942	-0.307552	0.0972454		-0.267773	0.193702	-0.12005	0.0868419		-55.2718	1822.67	0
Left G front middle	Left Middle frontal gyrus (F2)	-0.678133	0.234062	-0.282066	0.0973568		-0.196039	0.13233	-0.133078	0.0898297		-56.6988	1578.43	0
Left G front sup	Left Superior frontal gyrus (F1)	-0.529061	0.184594	-0.262127	0.0914583		-0.189992	0.104463	-0.157826	0.0867773		-50.5525	1579.34	0
Left G Ins lg and S cent ins	Left Long insular gyrus and central sulcus of the insula	-0.613889	0.174247	-0.339104	0.0962517		-0.0438242	0.155859	-0.0231552	0.0823503		-77.1104	1973.65	0
Left G insular short	Left Short insular gyri	-0.67502	0.153969	-0.370822	0.0845831		0.0726227	0.145856	0.0471306	0.0946573		-111.476	1992.17	0
Left G occipital middle	Left Middle occipital gyrus (O2, lateral occipital gyrus)	0.0535942	0.411427	0.0129431	0.0993603		-0.0903522	0.15052	-0.0498662	0.0830736		10.3904	1261.72	2.54494e-24
Left G occipital sup	Left Superior occipital gyrus (O1)	-0.663851	0.396764	-0.175678	0.104997		-0.234371	0.16645	-0.117982	0.0837906		-31.5652	1340.07	5.77612e-164
Left G oc-temp lat-fusifor	Left Lateral occipito-temporal gyrus (fusiform gyru O4-T4)	-0.00383018	0.568017	-0.000644449	0.0955721		-0.129373	0.159678	-0.0709534	0.0875738		6.72847	1155.91	2.69285e-11
Left G oc-temp med-Lingual	Left Lingual gyru ligual part of the medial occipito-temporal gyru (O5)	-0.131431	0.431564	-0.0311359	0.102237		-0.126656	0.19194	-0.0551237	0.0835373		-0.319719	1379.34	0.749229
Left G oc-temp med-Parahip	Left Parahippocampal gyru parahippocampal part of the medial occipito-temporal gyru (T5)	-0.356215	0.187705	-0.194024	0.10224		-0.0266823	0.201966	-0.0110102	0.0833396		-37.7942	1987.38	5.32999e-236
Left G orbital	Left Orbital gyri	-0.556604	0.249555	-0.201781	0.0904691		-0.141068	0.103596	-0.11224	0.0824255		-48.6316	1333.38	1.21051e-297
Left G pariet inf-Angular	Left Angular gyrus	-0.579748	0.316494	-0.194639	0.106257		-0.271682	0.153182	-0.156895	0.0884617		-27.7062	1442.69	8.13627e-136
Left G pariet inf-Supramar	Left Supramarginal gyrus	-0.601535	0.239846	-0.248813	0.0992075		-0.103955	0.146221	-0.0589719	0.0829489		-56.0154	1651.46	0
Left G parietal sup	Left Superior parietal lobule (lateral part of P1)	-0.748347	0.256477	-0.290647	0.099612		-0.201352	0.165167	-0.11683	0.0958346		-56.7023	1706.01	0
Left G postcentral	Left Postcentral gyrus	-0.679634	0.229071	-0.294913	0.0994006		-0.201852	0.153856	-0.108772	0.0829086		-54.7532	1747.92	0
Left G precentral	Left Precentral gyrus	-0.50655	0.243395	-0.206262	0.0991081		-0.291659	0.127372	-0.197327	0.0861761		-24.7368	1508	1.15913e-113
Left G precuneus	Left Precuneus (medial part of P1)	-0.141153	0.277538	-0.0456822	0.0898215		-0.182025	0.146828	-0.117662	0.0949107		4.11648	1517.58	4.05397e-05
Left G rectus	Left Straight gyru Gyrus rectus	-0.737119	0.223038	-0.302771	0.0916125		-0.048905	0.156512	-0.0299947	0.0959929		-79.8728	1790.85	0
Left G subcallosal	Left Subcallosal are subcallosal gyrus	-0.913696	0.249921	-0.352728	0.0964807		0.0384321	0.296346	0.0112338	0.0866226		-77.6681	1942.68	0
Left G temp sup-G T transv	Left Anterior transverse temporal gyrus (of Heschl)	-1.056	0.215546	-0.436502	0.0890969		0.0074655	0.227892	0.00279666	0.085371		-107.211	1991.83	0
Left G temp sup-Lateral	Left Lateral aspect of the superior temporal gyrus	-0.547531	0.241021	-0.220836	0.0972112		-0.161391	0.127715	-0.107877	0.0853673		-44.7663	1519.01	8.79987e-280
Left G temp sup-Plan polar	Left Planum polare of the superior temporal gyrus	-1.23137	0.259408	-0.423778	0.0892757		-0.263911	0.179787	-0.129263	0.0880599		-96.9321	1778.8	0
Left G temp sup-Plan tempo	Left Planum temporale or temporal plane of the superior temporal gyrus	-1.03875	0.343423	-0.292958	0.096855		-0.0252617	0.207718	-0.0103313	0.0849508		-79.8531	1643.67	0
Left G temporal inf	Left Inferior temporal gyrus (T3)	-0.29519	0.303313	-0.0921569	0.0946928		-0.219079	0.152831	-0.125355	0.0874486		-7.08643	1475.55	2.12521e-12
Left G temporal middle	Left Middle temporal gyrus (T2)	-0.138988	0.274651	-0.0518121	0.102385		-0.264978	0.135463	-0.170806	0.0873197		13.0099	1457.88	1.09144e-36
Left Lat Fis-ant-Horizont	Left Horizontal ramus of the anterior segment of the lateral sulcus (or fissure)	-0.593341	0.699126	-0.0860661	0.101411		-0.083607	0.248899	-0.0310948	0.0925694		-21.7208	1248.23	5.42872e-89
Left Lat Fis-ant-Vertical	Left Vertical ramus of the anterior segment of the lateral sulcus (or fissure)	-0.38818	0.310545	-0.125034	0.100027		-0.197214	0.296096	-0.060367	0.0906344		-14.0739	1993.48	5.83367e-43
Left Lat Fis-post	Left Posterior ramus (or segment) of the lateral sulcus (or fissure)	0.338316	0.262897	0.13595	0.105644		0.156784	0.141285	0.0952352	0.0858207		19.2342	1531.62	5.12338e-74
Left Pole occipital	Left Occipital pole	0.806343	1.12867	0.0752391	0.105315		-0.112719	0.169301	-0.0563324	0.0846102		25.4652	1043.93	1.24305e-111
Left Pole temporal	Left Temporal pole	-0.314246	0.217304	-0.141724	0.0980032		-0.0129619	0.134167	-0.00863102	0.0893391		-37.3061	1664.01	6.98089e-222
Left S calcarine	Left Calcarine sulcus	-0.119175	0.375738	-0.0307368	0.0969075		0.0267768	0.193526	0.0108375	0.0783266		-10.9202	1494.19	9.18856e-27
Left S central	Left Central sulcus (Rolando's fissure)	-0.301225	0.451404	-0.0681345	0.102104		0.111553	0.138939	0.069062	0.0860162		-27.6374	1186.6	3.40839e-130
Left S cingul-Marginalis	Left Marginal branch (or part) of the cingulate sulcus	-0.113228	0.260985	-0.045592	0.105087		0.000273267	0.140816	0.000166618	0.0858588		-12.1032	1535.21	2.84422e-32
Left S circular insula ant	Left Anterior segment of the circular sulcus of the insula	-0.222398	0.214105	-0.0928823	0.089419		-0.032407	0.156076	-0.0173551	0.0835845		-22.6757	1826.93	1.67258e-100
Left S circular insula inf	Left Inferior segment of the circular sulcus of the insula	-0.372168	0.180619	-0.209969	0.101901		0.125248	0.138549	0.076694	0.0848386		-69.0995	1872.29	0
Left S circular insula sup	Left Superior segment of the circular sulcus of the insula	-0.160218	0.17888	-0.0859495	0.0959611		-0.0358113	0.11431	-0.0275087	0.0878085		-18.532	1698.3	5.68081e-70
Left S collat transv ant	Left Anterior transverse collateral sulcus	0.0667467	0.349647	0.0204475	0.107113		-0.0623423	0.19093	-0.02907	0.0890302		10.2469	1546.13	6.95549e-24
Left S collat transv post	Left Posterior transverse collateral sulcus	-0.305048	0.403054	-0.078134	0.103237		-0.167725	0.253573	-0.0608139	0.0919409		-9.1195	1682.71	2.09162e-19
Left S front inf	Left Inferior frontal sulcus	-0.512429	0.256786	-0.192556	0.0964926		-0.084436	0.163945	-0.0417796	0.0811214		-44.4246	1697.39	1.35849e-286
Left S front middle	Left Middle frontal sulcus	-0.871823	0.259642	-0.329042	0.0979937		-0.165514	0.202677	-0.0720831	0.0882683		-67.8104	1886.82	0
Left S front sup	Left Superior frontal sulcus	-0.638743	0.264699	-0.240608	0.0997095		-0.124137	0.153245	-0.0714698	0.0882285		-53.2053	1601.04	0
Left S interm prim-Jensen	Left Sulcus intermedius primus (of Jensen)	-1.71942	0.749219	-0.223153	0.0972366		-0.0767012	0.470152	-0.0142457	0.087321		-58.7296	1680.16	0
Left S intrapariet and P trans	Left Intraparietal sulcus (interparietal sulcus) and transverse parietal sulci	-0.0323087	0.543512	-0.00655131	0.110209		-0.12008	0.145709	-0.0703117	0.0853184		4.93256	1141.86	9.3192e-07
Left S oc middle and Lunatus	Left Middle occipital sulcus and lunatus sulcus	-1.51898	0.637768	-0.250348	0.105113		-0.0570843	0.244612	-0.0199	0.0852734		-67.6788	1286.69	0
Left S oc sup and transversal	Left Superior occipital sulcus and transverse occipital sulcus	-0.901397	0.505516	-0.192895	0.108178		0.00920102	0.190653	0.00432995	0.0897202		-53.2983	1277.56	0
Left S occipital ant	Left Anterior occipital sulcus and preoccipital notch (temporo-occipital incisure)	-0.819836	0.431358	-0.182205	0.0958675		-0.172865	0.284479	-0.0532429	0.0876205		-39.5941	1729.76	1.37629e-244
Left S oc-temp lat	Left Lateral occipito-temporal sulcus	-0.249793	0.227592	-0.109696	0.0999463		0.0595192	0.204312	0.0246771	0.0847093		-31.9811	1975.18	3.29727e-181
Left S oc-temp med and Lingual	Left Medial occipito-temporal sulcus (collateral sulcus) and lingual sulcus	-0.144265	0.164847	-0.0872427	0.0996898		-0.18468	0.130131	-0.115307	0.0812485		6.08535	1895.81	1.403e-09
Left S orbital lateral	Left Lateral orbital sulcus	-0.937226	0.280946	-0.302913	0.0908023		-0.189554	0.264883	-0.0635245	0.0887691		-61.2324	1991.11	0
Left S orbital med-olfact	Left Medial orbital sulcus (olfactory sulcus)	-0.00633886	0.344704	-0.00189729	0.103173		-0.130264	0.140943	-0.0846868	0.0916293		10.5231	1323.95	6.323e-25
Left S orbital-H Shaped	Left Orbital sulci (H-shaped sulci)	-0.371968	0.21735	-0.155242	0.0907114		-0.157044	0.113919	-0.108916	0.0790073		-27.6962	1509.36	7.42853e-137
Left S parieto occipital	Left Parieto-occipital sulcus (or fissure)	-0.0941637	0.303948	-0.0332991	0.107485		-0.07154	0.172142	-0.0359336	0.0864648		-2.0481	1580.09	0.0407149
Left S pericallosal	Left Pericallosal sulcus (S of corpus callosum)	-0.670163	0.389696	-0.169316	0.0984562		0.102103	0.262128	0.0340052	0.0873016		-51.9984	1749.39	0
Left S postcentral	Left Postcentral sulcus	-0.565419	0.314912	-0.168896	0.0940674		0.0174435	0.15603	0.00983419	0.0879657		-52.4453	1461.61	0
Left S precentral-inf-part	Left Inferior part of the precentral sulcus	-0.61435	0.226016	-0.258345	0.0950436		-0.0502389	0.173646	-0.0255281	0.0882353		-62.588	1873.62	0
Left S precentral-sup-part	Left Superior part of the precentral sulcus	-0.556602	0.332107	-0.166012	0.0990541		-0.188951	0.195181	-0.0877507	0.0906438		-30.1808	1615.55	4.67238e-159
Left S suborbital	Left Suborbital sulcus (sulcus rostrale supraorbital sulcus)	-0.28375	0.256674	-0.109574	0.0991187		-0.0391648	0.270518	-0.0120508	0.0832366		-20.7408	1992.51	1.11876e-86
Left S subparietal	Left Subparietal sulcus	0.548875	0.318702	0.177693	0.103177		-0.113359	0.198418	-0.0493295	0.0863442		55.7819	1672.29	0
Left S temporal inf	Left Inferior temporal sulcus	-0.681499	0.297283	-0.216432	0.0944115		-0.166478	0.170169	-0.0831117	0.0849546		-47.5459	1590.19	1.07531e-307
Left S temporal sup	Left Superior temporal sulcus (parallel sulcus)	-0.507383	0.277255	-0.183335	0.100182		-0.154968	0.120798	-0.109667	0.0854856		-36.8495	1365.08	6.39198e-207
Left S temporal transverse	Left Transverse temporal sulcus	-0.128582	0.628933	-0.0202692	0.099143		-0.0910688	0.270306	-0.0293047	0.0869807		-1.73288	1355.88	0.0833448
Right G and S frontomargin	Right Fronto-marginal gyrus (of Wernicke) and sulcus	-0.960884	0.226208	-0.382772	0.0901108		-0.102368	0.167605	-0.0565622	0.0926083		-96.4312	1841.85	0
Right G and S occipital inf	Right Inferior occipital gyrus (O3) and sulcus	-0.592832	0.421139	-0.133929	0.0951411		-0.161019	0.187606	-0.0747116	0.0870478		-29.6184	1380.47	1.21235e-149
Right G and S paracentral	Right Paracentral lobule and sulcus	-0.398688	0.292636	-0.138704	0.101809		-0.199191	0.147184	-0.112617	0.0832137		-19.2592	1474.03	6.64586e-74
Right G and S subcentral	Right Subcentral gyrus (central operculum) and sulci	-0.817157	0.404001	-0.196024	0.0969137		-0.19798	0.152762	-0.122453	0.0944855		-45.333	1278.95	2.68202e-268
Right G and S transv frontopol	Right Transverse frontopolar gyri and sulci	-0.923802	0.205369	-0.390934	0.086908		-0.122551	0.154969	-0.0697631	0.0882175		-98.4842	1858.12	0
Right G and S cingul-Ant	Right Anterior part of the cingulate gyrus and sulcus (ACC)	-0.528272	0.138992	-0.337245	0.0887318		-0.119802	0.116139	-0.0931411	0.090294		-71.3141	1936.83	0
Right G and S cingul-Mid-Ant	Right Middle-anterior part of the cingulate gyrus and sulcus (aMCC)	-0.434707	0.168205	-0.255649	0.0989204		-0.224677	0.1498	-0.125383	0.0835974		-29.4875	1971.76	1.26602e-158
Right G and S cingul-Mid-Post	Right Middle-posterior part of the cingulate gyrus and sulcus (pMCC)	-0.133332	0.160716	-0.0805101	0.0970455		-0.117215	0.138182	-0.0728473	0.0858777		-2.40459	1954.07	0.016283
Right G cingul-Post-dorsal	Right Posterior-dorsal part of the cingulate gyrus (dPCC)	-0.0275675	0.311136	-0.00838002	0.0945798		-0.136002	0.160093	-0.0725665	0.0854203		9.79977	1493.33	5.11935e-22
Right G cingul-Post-ventral	Right Posterior-ventral part of the cingulate gyrus (vPCC, isthmus of the cingulate gyrus)	-0.0425277	0.322857	-0.0133874	0.101633		0.0643495	0.207302	0.0250923	0.0808348		-8.80877	1703.05	3.05064e-18
Right G cuneus	Right Cuneus (O6)	-0.622423	0.440528	-0.138503	0.0980271		-0.0475758	0.174165	-0.0235019	0.0860356		-38.3745	1303.85	3.3198e-216
Right G front inf-Opercular	Right Opercular part of the inferior frontal gyrus	-0.862653	0.225441	-0.347151	0.0907227		-0.225105	0.146349	-0.135781	0.0882762		-75.01	1714.01	0
Right G front inf-Orbital	Right Orbital part of the inferior frontal gyrus	-0.611325	0.271308	-0.223266	0.0990864		-0.281697	0.233294	-0.106185	0.0879398		-29.1313	1954.14	2.99261e-155
Right G front inf-Triangul	Right Triangular part of the inferior frontal gyrus	-0.67891	0.268409	-0.263247	0.104076		-0.299697	0.224469	-0.117876	0.0882876		-34.2719	1937.38	1.27158e-201
Right G front middle	Right Middle frontal gyrus (F2)	-0.754997	0.265112	-0.307423	0.107949		-0.161276	0.142573	-0.0980458	0.0866758		-62.3722	1532.24	0
Right G front sup	Right Superior frontal gyrus (F1)	-0.639597	0.192555	-0.316092	0.0951615		-0.186787	0.102314	-0.15152	0.0829967		-65.6691	1521.46	0
Right G Ins lg and S cent ins	Right Long insular gyrus and central sulcus of the insula	-0.508532	0.180921	-0.293301	0.104348		0.0492078	0.171791	0.0252722	0.0882289		-70.6937	1992.67	0
Right G insular short	Right Short insular gyri	-0.720194	0.154291	-0.397739	0.0852096		0.0188773	0.163168	0.0107389	0.0928228		-104.075	1991.78	0
Right G occipital middle	Right Middle occipital gyrus (O2, lateral occipital gyrus)	-0.406785	0.341345	-0.116154	0.0974677		-0.175373	0.163096	-0.0952267	0.0885604		-19.3438	1432.54	3.00995e-74
Right G occipital sup	Right Superior occipital gyrus (O1)	-0.711823	0.413804	-0.176309	0.102494		-0.299222	0.174318	-0.15093	0.0879272		-29.0578	1342.74	2.05892e-144
Right G oc-temp lat-fusifor	Right Lateral occipito-temporal gyrus (fusiform gyru O4-T4)	-0.0294486	0.210222	-0.0133917	0.0955977		-0.198184	0.166204	-0.103908	0.087141		19.911	1897.02	2.92333e-80
Right G oc-temp med-Lingual	Right Lingual gyru ligual part of the medial occipito-temporal gyru (O5)	0.0577969	0.505652	0.0125233	0.109564		0.0124788	0.199342	0.00544904	0.0870455		2.63664	1302.2	0.00847281
Right G oc-temp med-Parahip	Right Parahippocampal gyru parahippocampal part of the medial occipito-temporal gyru (T5)	-0.37232	0.197094	-0.185117	0.0979952		-0.0689066	0.189017	-0.0314813	0.0863561		-35.1352	1994.51	6.53628e-211
Right G orbital	Right Orbital gyri	-0.433279	0.22479	-0.174313	0.0904357		-0.128074	0.110973	-0.10449	0.0905383		-38.4994	1458.64	2.51491e-224
Right G pariet inf-Angular	Right Angular gyrus	-0.664922	0.255804	-0.257124	0.0989188		-0.343935	0.153401	-0.187378	0.0835741		-34.0308	1635.24	2.29971e-192
Right G pariet inf-Supramar	Right Supramarginal gyrus	-0.565312	0.26847	-0.222274	0.105559		-0.13485	0.146783	-0.0777378	0.0846168		-44.4884	1547.26	4.5683e-279
Right G parietal sup	Right Superior parietal lobule (lateral part of P1)	-0.756028	0.231723	-0.300923	0.0922331		-0.158105	0.159391	-0.0879455	0.0886611		-67.2287	1771.42	0
Right G postcentral	Right Postcentral gyrus	-0.703685	0.256344	-0.273741	0.0997204		-0.299179	0.161196	-0.155752	0.0839182		-42.2426	1682.23	2.04542e-266
Right G precentral	Right Precentral gyrus	-0.505	0.225147	-0.215477	0.0960677		-0.311335	0.123716	-0.200593	0.0797101		-23.839	1551.87	2.81214e-107
Right G precuneus	Right Precuneus (medial part of P1)	-0.925173	0.337975	-0.263145	0.0961298		-0.21829	0.131981	-0.141201	0.0853716		-61.6089	1296.76	0
Right G rectus	Right Straight gyru Gyrus rectus	-0.643395	0.224004	-0.266817	0.0928946		-0.0469985	0.147339	-0.0290177	0.0909695		-70.3415	1727.12	0
Right G subcallosal	Right Subcallosal are subcallosal gyrus	-0.935844	0.264718	-0.348602	0.0986075		-0.000543492	0.285841	-0.000162278	0.0853473		-75.9177	1986.34	0
Right G temp sup-G T transv	Right Anterior transverse temporal gyrus (of Heschl)	-0.819739	0.259449	-0.327434	0.103633		-0.0165998	0.202028	-0.00683039	0.083129		-77.236	1884.8	0
Right G temp sup-Lateral	Right Lateral aspect of the superior temporal gyrus	-0.330705	0.465902	-0.0723023	0.101861		-0.208227	0.115565	-0.145853	0.0809479		-8.06861	1121.47	1.8169e-15
Right G temp sup-Plan polar	Right Planum polare of the superior temporal gyrus	-1.11698	0.25971	-0.390131	0.0907102		-0.223518	0.167333	-0.117142	0.0876963		-91.4505	1706.51	0
Right G temp sup-Plan tempo	Right Planum temporale or temporal plane of the superior temporal gyrus	-0.965504	0.221046	-0.387626	0.0887444		-0.174292	0.172357	-0.0869633	0.085998		-89.2627	1885.91	0
Right G temporal inf	Right Inferior temporal gyrus (T3)	-0.207234	0.239962	-0.074002	0.085689		-0.169183	0.16152	-0.10009	0.0955565		-4.15995	1750.06	3.33744e-05
Right G temporal middle	Right Middle temporal gyrus (T2)	0.0842179	0.309328	0.0280081	0.102872		-0.259598	0.114906	-0.190502	0.0843218		32.9486	1269.55	1.51856e-172
Right Lat Fis-ant-Horizont	Right Horizontal ramus of the anterior segment of the lateral sulcus (or fissure)	-0.627463	0.358947	-0.169714	0.0970866		-0.0998992	0.300547	-0.028525	0.0858177		-35.6355	1938.15	2.38998e-214
Right Lat Fis-ant-Vertical	Right Vertical ramus of the anterior segment of the lateral sulcus (or fissure)	-0.870414	0.30053	-0.272678	0.0941481		-0.174049	0.307923	-0.0463835	0.0820604		-51.1792	1996.82	0
Right Lat Fis-post	Right Posterior ramus (or segment) of the lateral sulcus (or fissure)	-0.0551185	0.232589	-0.0238964	0.100838		0.092616	0.11808	0.0675946	0.0861791		-17.9101	1481.88	4.36666e-65
Right Pole occipital	Right Occipital pole	-0.19233	0.649416	-0.0316549	0.106885		-0.102107	0.152793	-0.0557044	0.0833563		-4.27658	1109.26	2.06131e-05
Right Pole temporal	Right Temporal pole	-0.295534	0.224581	-0.128443	0.0976059		0.0223857	0.119346	0.0155741	0.0830309		-39.5306	1521.56	1.07514e-235
Right S calcarine	Right Calcarine sulcus	-0.416825	0.477205	-0.0922253	0.105585		0.0368722	0.212465	0.0150123	0.0865039		-27.4657	1380.08	7.55234e-133
Right S central	Right Central sulcus (Rolando's fissure)	-0.538999	0.395524	-0.138621	0.101722		0.0959405	0.144876	0.0574436	0.0867434		-47.6673	1262.33	1.7628e-284
Right S cingul-Marginalis	Right Marginal branch (or part) of the cingulate sulcus	-0.00523787	0.209212	-0.00253646	0.101312		0.0087268	0.142977	0.00524766	0.0859761		-1.7427	1765.06	0.0815606
Right S circular insula ant	Right Anterior segment of the circular sulcus of the insula	-0.540324	0.232397	-0.219438	0.0943814		-0.0253976	0.173001	-0.0128936	0.0878277		-56.204	1846.08	0
Right S circular insula inf	Right Inferior segment of the circular sulcus of the insula	-0.375465	0.192486	-0.191377	0.0981116		0.0294157	0.137833	0.018594	0.087126		-54.0808	1810.21	0
Right S circular insula sup	Right Superior segment of the circular sulcus of the insula	-0.408459	0.18543	-0.214765	0.0974979		-0.0535598	0.131599	-0.0365551	0.0898176		-49.357	1801.7	0
Right S collat transv ant	Right Anterior transverse collateral sulcus	-0.182512	0.323225	-0.0537523	0.0951941		0.0123016	0.209077	0.00534758	0.090887		-16.0035	1710.43	7.99913e-54
Right S collat transv post	Right Posterior transverse collateral sulcus	-0.275667	0.532085	-0.0568798	0.109788		-0.283988	0.271316	-0.0887912	0.084829		0.440585	1485.6	0.659578
Right S front inf	Right Inferior frontal sulcus	-0.670725	0.28582	-0.231392	0.0986045		-0.278018	0.222694	-0.130293	0.104365		-34.2736	1885.29	1.596e-200
Right S front middle	Right Middle frontal sulcus	-0.838398	0.252953	-0.326385	0.0984739		-0.127062	0.201166	-0.0536519	0.0849422		-69.6008	1901.6	0
Right S front sup	Right Superior frontal sulcus	-0.645021	0.251764	-0.247232	0.0964994		-0.0751897	0.167503	-0.0402544	0.0896764		-59.5899	1738.51	0
Right S interm prim-Jensen	Right Sulcus intermedius primus (of Jensen)	-0.936905	0.568974	-0.166629	0.101193		-0.284279	0.324807	-0.0723992	0.0827208		-31.5006	1587.61	1.38492e-169
Right S intrapariet and P trans	Right Intraparietal sulcus (interparietal sulcus) and transverse parietal sulci	-0.314381	0.413971	-0.0832677	0.109646		-0.0944947	0.151826	-0.0520086	0.0835632		-15.7697	1262.97	2.82783e-51
Right S oc middle and Lunatus	Right Middle occipital sulcus and lunatus sulcus	-1.90457	0.67992	-0.3019	0.107776		-0.115237	0.260115	-0.0374126	0.0844485		-77.7273	1285.29	0
Right S oc sup and transversal	Right Superior occipital sulcus and transverse occipital sulcus	-1.10403	0.546124	-0.203221	0.100526		-0.00764547	0.193337	-0.00343026	0.0867434		-59.8456	1245.53	0
Right S occipital ant	Right Anterior occipital sulcus and preoccipital notch (temporo-occipital incisure)	-0.880766	0.493587	-0.179945	0.100843		-0.147048	0.236407	-0.0500739	0.080503		-42.3954	1434.43	2.92781e-255
Right S oc-temp lat	Right Lateral occipito-temporal sulcus	-0.276893	0.27163	-0.10463	0.102641		-0.173744	0.203269	-0.0766086	0.0896273		-9.61452	1850.77	2.17522e-21
Right S oc-temp med and Lingual	Right Medial occipito-temporal sulcus (collateral sulcus) and lingual sulcus	-0.120154	0.343336	-0.0385771	0.110233		-0.24091	0.129402	-0.153938	0.0826861		10.4075	1277.2	2.10033e-24
Right S orbital lateral	Right Lateral orbital sulcus	-0.885579	0.370289	-0.236197	0.0987617		-0.267337	0.25533	-0.0901648	0.0861152		-43.4663	1773.82	1.35329e-281
Right S orbital med-olfact	Right Medial orbital sulcus (olfactory sulcus)	-0.348084	0.313248	-0.1116	0.100431		-0.0572587	0.14394	-0.0356237	0.089553		-26.6774	1402.87	3.81241e-127
Right S orbital-H Shaped	Right Orbital sulci (H-shaped sulci)	-0.356734	0.241105	-0.140504	0.0949618		-0.194312	0.130573	-0.129188	0.0868113		-18.7323	1538.58	1.08975e-70
Right S parieto occipital	Right Parieto-occipital sulcus (or fissure)	-0.252473	0.378385	-0.0716825	0.107432		-0.0802393	0.166159	-0.0424446	0.0878939		-13.1794	1370.47	1.96934e-37
Right S pericallosal	Right Pericallosal sulcus (S of corpus callosum)	-0.130171	0.235285	-0.0548114	0.0990722		0.0157278	0.253986	0.00528042	0.0852728		-13.326	1986.43	7.23819e-39
Right S postcentral	Right Postcentral sulcus	-0.491884	0.296838	-0.167239	0.100924		-0.0527418	0.162661	-0.0270263	0.0833516		-41.0268	1549.34	1.08855e-249
Right S precentral-inf-part	Right Inferior part of the precentral sulcus	-0.605988	0.251689	-0.237947	0.0988281		-0.116209	0.178099	-0.0576864	0.0884089		-50.2327	1798.89	0
Right S precentral-sup-part	Right Superior part of the precentral sulcus	-0.39859	0.323045	-0.118902	0.0963667		-0.101834	0.189913	-0.0453017	0.0844846		-25.0426	1615.84	3.26966e-117
Right S suborbital	Right Suborbital sulcus (sulcus rostrale supraorbital sulcus)	-0.410643	0.299947	-0.138453	0.101131		-0.032099	0.316322	-0.0085403	0.0841611		-27.4605	1992.38	4.63796e-141
Right S subparietal	Right Subparietal sulcus	0.0331428	0.292832	0.0117477	0.103797		-0.198308	0.193396	-0.0899017	0.0876746		20.8563	1731.17	2.32543e-86
Right S temporal inf	Right Inferior temporal sulcus	-0.599372	0.291417	-0.193931	0.0942901		-0.157954	0.167088	-0.0841815	0.0890494		-41.5542	1591.77	3.47011e-256
Right S temporal sup	Right Superior temporal sulcus (parallel sulcus)	-0.398149	0.294076	-0.138978	0.10265		-0.163297	0.120014	-0.119728	0.0879935		-23.382	1322.79	1.78067e-101
Right S temporal transverse	Right Transverse temporal sulcus	-0.616735	0.292416	-0.20401	0.0967282		-0.0753643	0.259882	-0.0239905	0.0827274		-43.7607	1970.83	8.07326e-293

## Sheet: MaleCMosUKBB
Male		Moseten					UK
Region (short name)	Region (long name)	β_M	σ(β_M)	β_s	σ(β_s)		β_UK	σ(β_UK)	β_s	σ(β_s)		t	df	p
Left G and S frontomargin	Left Fronto-marginal gyrus (of Wernicke) and sulcus	-0.517637	0.230727	-0.226732	0.101062		-0.21326	0.144113	-0.135202	0.0913639		-35.3822	1675.51	2.95113e-205
Left G and S occipital inf	Left Inferior occipital gyrus (O3) and sulcus	0.199584	0.244332	0.0881683	0.107936		-0.274857	0.169369	-0.132212	0.0814699		50.4656	1778.98	0
Left G and S paracentral	Left Paracentral lobule and sulcus	-0.290032	0.26266	-0.125859	0.113981		-0.432001	0.165058	-0.260641	0.099585		14.4719	1681.57	8.01656e-45
Left G and S subcentral	Left Subcentral gyrus (central operculum) and sulci	-0.265774	0.24809	-0.115806	0.1081		-0.258582	0.134802	-0.166943	0.0870294		-0.805465	1541.59	0.420675
Left G and S transv frontopol	Left Transverse frontopolar gyri and sulci	-0.480531	0.235353	-0.213138	0.10439		-0.398821	0.166034	-0.213428	0.0888529		-8.97106	1795.97	7.2073e-19
Left G and S cingul-Ant	Left Anterior part of the cingulate gyrus and sulcus (ACC)	-0.53887	0.161436	-0.345093	0.103383		-0.174198	0.115393	-0.127677	0.0845768		-58.1142	1808.51	0
Left G and S cingul-Mid-Ant	Left Middle-anterior part of the cingulate gyrus and sulcus (aMCC)	-0.39791	0.189143	-0.229686	0.109179		-0.484436	0.197907	-0.220567	0.0901087		9.99503	1993.91	5.51458e-23
Left G and S cingul-Mid-Post	Left Middle-posterior part of the cingulate gyrus and sulcus (pMCC)	-0.150449	0.175444	-0.0821133	0.0957549		-0.181402	0.139195	-0.108916	0.0835745		4.37059	1899.77	1.30605e-05
Left G cingul-Post-dorsal	Left Posterior-dorsal part of the cingulate gyrus (dPCC)	-0.14213	0.166269	-0.0785454	0.0918854		-0.189554	0.155828	-0.105471	0.0867054		6.58109	1989.65	5.95522e-11
Left G cingul-Post-ventral	Left Posterior-ventral part of the cingulate gyrus (vPCC, isthmus of the cingulate gyrus)	-0.285866	0.459329	-0.0652148	0.104787		-0.000494156	0.207331	-0.00019694	0.0826294		-17.9069	1389.85	1.10693e-64
Left G cuneus	Left Cuneus (O6)	-0.414689	0.471453	-0.0863372	0.0981554		0.0461138	0.188283	0.0224898	0.0918261		-28.704	1309.76	5.92625e-141
Left G front inf-Opercular	Left Opercular part of the inferior frontal gyrus	-0.988338	0.307153	-0.351299	0.109176		-0.29374	0.155297	-0.167029	0.088306		-63.8186	1478.42	0
Left G front inf-Orbital	Left Orbital part of the inferior frontal gyrus	-0.0356722	0.260115	-0.0144094	0.105071		-0.154035	0.184065	-0.0739267	0.0883392		11.7462	1798.91	9.51271e-31
Left G front inf-Triangul	Left Triangular part of the inferior frontal gyrus	0.091771	0.300506	0.033163	0.108593		-0.406277	0.170789	-0.184618	0.0776088		45.5656	1583.4	2.46695e-290
Left G front middle	Left Middle frontal gyrus (F2)	-0.0883007	0.232448	-0.0369856	0.0973629		-0.301684	0.123149	-0.210465	0.0859129		25.6516	1518.85	7.44154e-121
Left G front sup	Left Superior frontal gyrus (F1)	-0.33384	0.214725	-0.166943	0.107377		-0.403826	0.103723	-0.341991	0.0878407		9.28089	1441.14	5.96628e-20
Left G Ins lg and S cent ins	Left Long insular gyrus and central sulcus of the insula	-0.852913	0.181035	-0.482153	0.102339		-0.130368	0.155808	-0.0737642	0.0881587		-95.6616	1954.64	0
Left G insular short	Left Short insular gyri	-0.777413	0.145741	-0.498568	0.0934662		-0.0518525	0.118642	-0.036094	0.0825854		-122.092	1919.02	0
Left G occipital middle	Left Middle occipital gyrus (O2, lateral occipital gyrus)	-0.386084	0.306834	-0.122511	0.0973635		-0.216794	0.152608	-0.120423	0.084769		-15.6218	1464.74	5.33953e-51
Left G occipital sup	Left Superior occipital gyrus (O1)	-0.28894	0.380163	-0.0753908	0.099193		-0.334733	0.167478	-0.174027	0.0870716		3.48592	1372.69	0.000505924
Left G oc-temp lat-fusifor	Left Lateral occipito-temporal gyrus (fusiform gyru O4-T4)	-0.611817	0.623578	-0.0960619	0.0979085		-0.126318	0.161072	-0.0722211	0.0920912		-23.8381	1131.72	4.30491e-102
Left G oc-temp med-Lingual	Left Lingual gyru ligual part of the medial occipito-temporal gyru (O5)	-0.0578918	0.378125	-0.0151863	0.0991903		-0.033424	0.193442	-0.0146813	0.084968		-1.82171	1488.39	0.0686996
Left G oc-temp med-Parahip	Left Parahippocampal gyru parahippocampal part of the medial occipito-temporal gyru (T5)	-0.479456	0.167219	-0.305347	0.106495		-0.152323	0.203581	-0.061043	0.0815846		-39.2665	1925.34	3.2443e-248
Left G orbital	Left Orbital gyri	-0.120481	0.225916	-0.0612644	0.114877		-0.167226	0.108834	-0.134922	0.0878102		5.89471	1438.99	4.66957e-09
Left G pariet inf-Angular	Left Angular gyrus	-0.404626	0.216236	-0.17508	0.0935645		-0.344427	0.14087	-0.1968	0.0804911		-7.37643	1717.54	2.51863e-13
Left G pariet inf-Supramar	Left Supramarginal gyrus	-0.357479	0.192927	-0.181627	0.0980216		-0.184007	0.146589	-0.104522	0.0832671		-22.64	1864.14	1.85551e-100
Left G parietal sup	Left Superior parietal lobule (lateral part of P1)	-0.264831	0.234189	-0.101449	0.0897113		-0.303426	0.134924	-0.175779	0.0781631		4.51573	1596.38	6.77299e-06
Left G postcentral	Left Postcentral gyrus	-0.32858	0.169744	-0.18108	0.0935456		-0.320443	0.145042	-0.180484	0.0816923		-1.15247	1950.54	0.249268
Left G precentral	Left Precentral gyrus	-0.00821634	0.230121	-0.0037445	0.104875		-0.38431	0.117462	-0.260935	0.079753		46.0322	1486.48	2.90884e-288
Left G precuneus	Left Precuneus (medial part of P1)	-0.392448	0.258237	-0.147523	0.0970723		-0.362034	0.117973	-0.232815	0.0758657		-3.38762	1398.59	0.000724611
Left G rectus	Left Straight gyru Gyrus rectus	-0.866001	0.213923	-0.419839	0.10371		-0.0819328	0.136414	-0.0533309	0.0887935		-97.7249	1696.18	0
Left G subcallosal	Left Subcallosal are subcallosal gyrus	-0.96808	0.280442	-0.402924	0.116723		-0.0649312	0.25592	-0.0221486	0.0872963		-75.2252	1981.5	0
Left G temp sup-G T transv	Left Anterior transverse temporal gyrus (of Heschl)	-1.36787	0.260949	-0.488236	0.0931406		-0.247733	0.239992	-0.0978356	0.0947784		-99.9129	1984.16	0
Left G temp sup-Lateral	Left Lateral aspect of the superior temporal gyrus	-0.506484	0.208106	-0.244828	0.100596		-0.111187	0.173764	-0.0762967	0.119238		-46.1077	1936.36	0
Left G temp sup-Plan polar	Left Planum polare of the superior temporal gyrus	-1.3841	0.227994	-0.515965	0.0849916		-0.333814	0.165936	-0.172833	0.0859136		-117.782	1825.46	0
Left G temp sup-Plan tempo	Left Planum temporale or temporal plane of the superior temporal gyrus	-0.169842	0.333355	-0.0538024	0.1056		-0.0327745	0.252177	-0.0135354	0.104146		-10.3697	1860.31	1.56514e-24
Left G temporal inf	Left Inferior temporal gyrus (T3)	-0.207734	0.28631	-0.0782838	0.107895		-0.226063	0.138983	-0.136304	0.0837992		1.82114	1445.04	0.0687925
Left G temporal middle	Left Middle temporal gyrus (T2)	0.0378177	0.214631	0.0174627	0.099108		-0.349386	0.127199	-0.227827	0.0829436		49.0777	1623.68	0
Left Lat Fis-ant-Horizont	Left Horizontal ramus of the anterior segment of the lateral sulcus (or fissure)	-0.0989355	0.716682	-0.0139118	0.100776		-0.349019	0.201743	-0.135121	0.0781039		10.6218	1156.33	3.28053e-25
Left Lat Fis-ant-Vertical	Left Vertical ramus of the anterior segment of the lateral sulcus (or fissure)	0.298815	0.299672	0.0934658	0.0937338		-0.44867	0.259536	-0.141078	0.0816073		59.625	1958.07	0
Left Lat Fis-post	Left Posterior ramus (or segment) of the lateral sulcus (or fissure)	0.170134	0.222746	0.0783281	0.10255		-0.0194976	0.131519	-0.0117001	0.0789216		23.1822	1620.06	6.59246e-103
Left Pole occipital	Left Occipital pole	0.351337	0.726017	0.0471423	0.0974167		-0.202569	0.166571	-0.106684	0.0877252		23.5153	1103.88	1.95481e-99
Left Pole temporal	Left Temporal pole	-0.217313	0.200858	-0.112746	0.104209		-0.0870991	0.122867	-0.0585707	0.0826232		-17.4882	1654.8	5.71985e-63
Left S calcarine	Left Calcarine sulcus	-0.144798	0.303681	-0.0471001	0.0987817		-0.0490338	0.200591	-0.0206167	0.0843404		-8.32076	1731.33	1.74921e-16
Left S central	Left Central sulcus (Rolando's fissure)	0.509056	0.382586	0.125477	0.0943035		0.036169	0.128197	0.0242697	0.0860214		37.0613	1220.54	5.02126e-202
Left S cingul-Marginalis	Left Marginal branch (or part) of the cingulate sulcus	-0.100921	0.206735	-0.0473018	0.0968967		-0.133726	0.136706	-0.0828827	0.0847293		4.18561	1732.43	2.9866e-05
Left S circular insula ant	Left Anterior segment of the circular sulcus of the insula	-0.321178	0.238341	-0.144716	0.107391		0.00952179	0.161069	0.00505238	0.0854652		-36.3539	1754.01	3.6481e-216
Left S circular insula inf	Left Inferior segment of the circular sulcus of the insula	-0.450989	0.17946	-0.245552	0.0977113		-0.0377109	0.136686	-0.0242083	0.0877452		-57.9337	1866.22	0
Left S circular insula sup	Left Superior segment of the circular sulcus of the insula	-0.238328	0.161647	-0.145563	0.0987284		-0.0887891	0.102816	-0.0711981	0.082446		-24.684	1693.63	3.65916e-115
Left S collat transv ant	Left Anterior transverse collateral sulcus	0.534274	0.297325	0.189523	0.10547		-0.202067	0.1696	-0.0987988	0.0829243		68.0264	1586.87	0
Left S collat transv post	Left Posterior transverse collateral sulcus	0.364031	0.276721	0.123691	0.0940246		-0.255007	0.234389	-0.0954285	0.0877127		53.98	1945.35	0
Left S front inf	Left Inferior frontal sulcus	-0.199602	0.232813	-0.0837518	0.0976869		-0.28672	0.159774	-0.144147	0.0803257		9.75661	1769.17	6.10865e-22
Left S front middle	Left Middle frontal sulcus	-0.371307	0.251175	-0.155892	0.105455		-0.195782	0.183473	-0.0884636	0.0829016		-17.8447	1828.82	8.7135e-66
Left S front sup	Left Superior frontal sulcus	-0.297201	0.275966	-0.11545	0.107201		-0.198134	0.163137	-0.11397	0.0938393		-9.77227	1621.23	5.8991e-22
Left S interm prim-Jensen	Left Sulcus intermedius primus (of Jensen)	2.39227	1.3578	0.194975	0.110664		-0.732418	0.449955	-0.14438	0.0886985		69.0789	1215.8	0
Left S intrapariet and P trans	Left Intraparietal sulcus (interparietal sulcus) and transverse parietal sulci	1.43813	0.554008	0.246651	0.0950167		-0.157843	0.141529	-0.0909704	0.0815679		88.2636	1128.84	0
Left S oc middle and Lunatus	Left Middle occipital sulcus and lunatus sulcus	1.55228	1.23861	0.145107	0.115785		-0.287832	0.217268	-0.105808	0.0798684		46.2733	1060.42	1.17911e-256
Left S oc sup and transversal	Left Superior occipital sulcus and transverse occipital sulcus	0.550086	0.556823	0.107018	0.108328		-0.0380016	0.187175	-0.017746	0.0874071		31.6576	1221.92	4.36326e-161
Left S occipital ant	Left Anterior occipital sulcus and preoccipital notch (temporo-occipital incisure)	0.875378	0.49573	0.179447	0.101622		-0.076138	0.286381	-0.0243872	0.0917287		52.5577	1598.97	0
Left S oc-temp lat	Left Lateral occipito-temporal sulcus	0.247055	0.21557	0.12764	0.111374		-0.0885794	0.241675	-0.0382926	0.104475		32.7737	1972.45	1.92635e-188
Left S oc-temp med and Lingual	Left Medial occipito-temporal sulcus (collateral sulcus) and lingual sulcus	0.259818	0.158574	0.174936	0.106769		-0.299425	0.127082	-0.187241	0.0794691		87.0257	1907.48	0
Left S orbital lateral	Left Lateral orbital sulcus	-0.391259	0.312662	-0.129527	0.103507		-0.235541	0.244143	-0.0870518	0.0902312		-12.4133	1887.08	4.55112e-34
Left S orbital med-olfact	Left Medial orbital sulcus (olfactory sulcus)	-0.0649157	0.265059	-0.025038	0.102233		-0.172463	0.125648	-0.116266	0.084706		11.5942	1426.4	9.10013e-30
Left S orbital-H Shaped	Left Orbital sulci (H-shaped sulci)	-0.0230162	0.230144	-0.0113519	0.11351		-0.177876	0.122807	-0.126506	0.0873404		18.7729	1525.24	6.68205e-71
Left S parieto occipital	Left Parieto-occipital sulcus (or fissure)	0.59365	0.289308	0.209008	0.101857		-0.098824	0.190079	-0.0507109	0.0975376		63.2591	1726	0
Left S pericallosal	Left Pericallosal sulcus (S of corpus callosum)	-0.291597	0.39396	-0.0744896	0.100639		0.0257597	0.230516	0.00940419	0.0841551		-21.9866	1611.29	6.54196e-94
Left S postcentral	Left Postcentral sulcus	0.179197	0.324818	0.0585438	0.106118		-0.0552259	0.142706	-0.0311503	0.0804936		20.8948	1370.8	2.21559e-84
Left S precentral-inf-part	Left Inferior part of the precentral sulcus	-0.25243	0.236121	-0.109822	0.102727		-0.209508	0.164454	-0.10382	0.0814944		-4.71702	1783.58	2.57954e-06
Left S precentral-sup-part	Left Superior part of the precentral sulcus	-0.280367	0.334842	-0.0901164	0.107626		-0.134989	0.193253	-0.0637021	0.0911972		-11.8912	1598.06	2.63271e-31
Left S suborbital	Left Suborbital sulcus (sulcus rostrale supraorbital sulcus)	0.223846	0.270762	0.0891956	0.10789		-0.248407	0.26424	-0.0809707	0.0861319		39.4731	1996.81	2.28753e-252
Left S subparietal	Left Subparietal sulcus	0.582228	0.267668	0.211921	0.0974267		-0.295729	0.180427	-0.132435	0.0807998		86.008	1751.48	0
Left S temporal inf	Left Inferior temporal sulcus	0.372652	0.288481	0.142764	0.110518		-0.334274	0.163093	-0.175094	0.0854287		67.4578	1578.41	0
Left S temporal sup	Left Superior temporal sulcus (parallel sulcus)	0.385143	0.282763	0.140231	0.102954		-0.123573	0.126907	-0.0871296	0.0894805		51.9042	1385.77	0
Left S temporal transverse	Left Transverse temporal sulcus	1.6283	0.842372	0.1934	0.100052		0.0698942	0.305926	0.0226026	0.098931		54.9886	1258.02	0
Right G and S frontomargin	Right Fronto-marginal gyrus (of Wernicke) and sulcus	-0.650132	0.227658	-0.29459	0.103157		-0.354323	0.153212	-0.207716	0.0898179		-34.0885	1749.89	9.78511e-196
Right G and S occipital inf	Right Inferior occipital gyrus (O3) and sulcus	0.0462552	0.451445	0.0101862	0.0994158		-0.358149	0.181491	-0.176217	0.0892975		26.2832	1313.7	1.11153e-122
Right G and S paracentral	Right Paracentral lobule and sulcus	-0.198099	0.328198	-0.0697769	0.115602		-0.358241	0.137411	-0.208768	0.0800774		14.233	1338.8	6.54669e-43
Right G and S subcentral	Right Subcentral gyrus (central operculum) and sulci	0.250243	0.430758	0.0592098	0.101921		-0.337435	0.139676	-0.211197	0.0874215		41.039	1206.78	3.89924e-231
Right G and S transv frontopol	Right Transverse frontopolar gyri and sulci	-0.668217	0.243822	-0.282208	0.102973		-0.368316	0.144447	-0.217458	0.0852831		-33.4643	1623.33	3.64854e-187
Right G and S cingul-Ant	Right Anterior part of the cingulate gyrus and sulcus (ACC)	-0.522808	0.152188	-0.346537	0.100876		-0.237056	0.107637	-0.189083	0.0858551		-48.4765	1798.41	0
Right G and S cingul-Mid-Ant	Right Middle-anterior part of the cingulate gyrus and sulcus (aMCC)	-0.460585	0.163093	-0.291613	0.10326		-0.343924	0.149812	-0.18843	0.0820794		-16.6587	1983.76	2.02669e-58
Right G and S cingul-Mid-Post	Right Middle-posterior part of the cingulate gyrus and sulcus (pMCC)	-0.264923	0.172345	-0.16464	0.107107		-0.225298	0.141139	-0.143125	0.0896617		-5.62497	1923.26	2.12744e-08
Right G cingul-Post-dorsal	Right Posterior-dorsal part of the cingulate gyrus (dPCC)	-0.0198055	0.285278	-0.00688365	0.0991519		-0.220112	0.145639	-0.119777	0.0792519		19.7757	1486.61	1.85245e-77
Right G cingul-Post-ventral	Right Posterior-ventral part of the cingulate gyrus (vPCC, isthmus of the cingulate gyrus)	-0.683047	0.35186	-0.201539	0.103819		-0.136243	0.231884	-0.0549526	0.0935284		-41.0336	1729.05	1.38065e-257
Right G cuneus	Right Cuneus (O6)	0.226949	0.505494	0.0473163	0.10539		0.00117765	0.165203	0.000578407	0.0811401		13.425	1210	2.09463e-38
Right G front inf-Opercular	Right Opercular part of the inferior frontal gyrus	-0.597259	0.226071	-0.247402	0.0936449		-0.428787	0.134713	-0.256271	0.0805132		-20.2442	1629.02	1.83058e-81
Right G front inf-Orbital	Right Orbital part of the inferior frontal gyrus	0.0602017	0.303422	0.0214696	0.108209		-0.305131	0.21143	-0.121383	0.084108		31.239	1784.05	2.96974e-171
Right G front inf-Triangul	Right Triangular part of the inferior frontal gyrus	0.173481	0.280783	0.0640513	0.103668		-0.455563	0.205402	-0.182541	0.0823029		57.1791	1830.18	0
Right G front middle	Right Middle frontal gyrus (F2)	-0.0292484	0.240254	-0.01172	0.0962714		-0.348906	0.131573	-0.22234	0.0838447		36.9026	1548.77	2.10727e-214
Right G front sup	Right Superior frontal gyrus (F1)	-0.35701	0.213906	-0.179298	0.107428		-0.31837	0.0899979	-0.265451	0.0750384		-5.26527	1341.94	1.62873e-07
Right G Ins lg and S cent ins	Right Long insular gyrus and central sulcus of the insula	-0.575889	0.174242	-0.35544	0.107543		-0.140254	0.161708	-0.0758096	0.0874055		-57.9509	1986.97	0
Right G insular short	Right Short insular gyri	-0.715672	0.144324	-0.443911	0.08952		-0.0725581	0.134409	-0.0440845	0.0816638		-103.119	1987.96	0
Right G occipital middle	Right Middle occipital gyrus (O2, lateral occipital gyrus)	-0.0568167	0.352922	-0.0178924	0.11114		-0.304415	0.149108	-0.166225	0.08142		20.4364	1344.64	4.74385e-81
Right G occipital sup	Right Superior occipital gyrus (O1)	-0.520436	0.423828	-0.126183	0.10276		-0.365968	0.154717	-0.189245	0.0800055		-10.8264	1260.61	3.51757e-26
Right G oc-temp lat-fusifor	Right Lateral occipito-temporal gyrus (fusiform gyru O4-T4)	-0.429274	0.221352	-0.192865	0.0994493		-0.304637	0.159696	-0.162974	0.0854341		-14.4401	1817.27	7.93989e-45
Right G oc-temp med-Lingual	Right Lingual gyru ligual part of the medial occipito-temporal gyru (O5)	-0.396658	0.395672	-0.1028	0.102544		0.00762196	0.182902	0.00329817	0.0791454		-29.3288	1407.29	6.00008e-148
Right G oc-temp med-Parahip	Right Parahippocampal gyru parahippocampal part of the medial occipito-temporal gyru (T5)	-0.726008	0.138404	-0.469294	0.0894649		-0.135997	0.195958	-0.0596187	0.0859045		-77.771	1797.1	0
Right G orbital	Right Orbital gyri	-0.231972	0.21644	-0.122955	0.114722		-0.266567	0.0979418	-0.222225	0.0816498		4.60506	1391.66	4.5003e-06
Right G pariet inf-Angular	Right Angular gyrus	-0.0120153	0.203062	-0.00575003	0.0971775		-0.312198	0.147431	-0.169911	0.0802376		37.8285	1823.19	1.22607e-231
Right G pariet inf-Supramar	Right Supramarginal gyrus	0.0705397	0.16144	0.0377136	0.086313		-0.275065	0.150672	-0.158024	0.0865606		49.4909	1988.55	0
Right G parietal sup	Right Superior parietal lobule (lateral part of P1)	-0.34064	0.275563	-0.118839	0.0961358		-0.264059	0.140874	-0.151282	0.080708		-7.82492	1487.79	9.57187e-15
Right G postcentral	Right Postcentral gyrus	0.00168527	0.201997	0.000798153	0.0956668		-0.348561	0.151494	-0.192275	0.0835682		43.8654	1852.72	7.94627e-289
Right G precentral	Right Precentral gyrus	-0.0123129	0.267758	-0.0051745	0.112526		-0.324015	0.144484	-0.211869	0.0944762		32.397	1535.3	6.83415e-176
Right G precuneus	Right Precuneus (medial part of P1)	-0.622867	0.337875	-0.182722	0.0991181		-0.379116	0.129376	-0.251354	0.0857764		-21.3049	1285.78	1.70634e-86
Right G rectus	Right Straight gyru Gyrus rectus	-0.65131	0.207385	-0.320971	0.102201		-0.250245	0.141366	-0.161656	0.0913214		-50.5322	1762.54	0
Right G subcallosal	Right Subcallosal are subcallosal gyrus	-1.21308	0.226714	-0.49153	0.091863		-0.0295153	0.237596	-0.0106976	0.0861153		-113.967	1993.62	0
Right G temp sup-G T transv	Right Anterior transverse temporal gyrus (of Heschl)	-1.13977	0.204161	-0.495635	0.0887803		-0.297995	0.183751	-0.124908	0.0770215		-96.912	1976.24	0
Right G temp sup-Lateral	Right Lateral aspect of the superior temporal gyrus	0.242802	0.471071	0.0523817	0.101628		-0.303783	0.115544	-0.216944	0.0825149		35.6357	1118.77	1.91426e-186
Right G temp sup-Plan polar	Right Planum polare of the superior temporal gyrus	-1.18697	0.248148	-0.448948	0.0938567		-0.23242	0.162041	-0.127324	0.0887691		-101.851	1719.89	0
Right G temp sup-Plan tempo	Right Planum temporale or temporal plane of the superior temporal gyrus	-0.402754	0.221102	-0.188253	0.103346		-0.210687	0.176308	-0.102984	0.0861794		-21.4777	1903.67	8.42303e-92
Right G temporal inf	Right Inferior temporal gyrus (T3)	-0.101252	0.241802	-0.045856	0.10951		-0.24815	0.135594	-0.151768	0.0829291		16.7565	1570.75	4.16586e-58
Right G temporal middle	Right Middle temporal gyrus (T2)	0.129299	0.329603	0.0420624	0.107223		-0.214781	0.123357	-0.159963	0.0918726		30.9174	1273.48	4.9907e-157
Right Lat Fis-ant-Horizont	Right Horizontal ramus of the anterior segment of the lateral sulcus (or fissure)	0.0877874	0.444708	0.0214014	0.108414		-0.573291	0.275435	-0.178903	0.0859532		39.9642	1667.13	1.59667e-245
Right Lat Fis-ant-Vertical	Right Vertical ramus of the anterior segment of the lateral sulcus (or fissure)	-0.143253	0.315565	-0.0482023	0.106183		-0.127933	0.314112	-0.0344883	0.0846787		-1.08807	1997.96	0.276696
Right Lat Fis-post	Right Posterior ramus (or segment) of the lateral sulcus (or fissure)	-0.183016	0.18961	-0.105216	0.109007		-0.0705739	0.113087	-0.0514205	0.0823954		-16.1059	1629.89	2.86236e-54
Right Pole occipital	Right Occipital pole	-0.0779069	0.488408	-0.016122	0.101071		-0.187825	0.146598	-0.105589	0.0824125		6.81638	1177.56	1.48783e-11
Right Pole temporal	Right Temporal pole	-0.219743	0.202361	-0.117193	0.107923		-0.20425	0.127187	-0.140604	0.0875543		-2.04983	1681.73	0.0405358
Right S calcarine	Right Calcarine sulcus	0.516952	0.427549	0.120363	0.099547		0.00806912	0.185548	0.00343348	0.0789522		34.5272	1362.41	3.48739e-188
Right S central	Right Central sulcus (Rolando's fissure)	0.176315	0.336346	0.0508433	0.0969909		0.0579318	0.138455	0.0373896	0.0893597		10.2923	1328.11	5.89853e-24
Right S cingul-Marginalis	Right Marginal branch (or part) of the cingulate sulcus	0.0709611	0.248976	0.0326057	0.114401		-0.0779344	0.156318	-0.047524	0.095322		16.0164	1680.67	7.71171e-54
Right S circular insula ant	Right Anterior segment of the circular sulcus of the insula	-0.185948	0.202031	-0.092354	0.100342		-0.0405631	0.166395	-0.0207663	0.0851864		-17.5656	1927.21	3.4666e-64
Right S circular insula inf	Right Inferior segment of the circular sulcus of the insula	-0.715339	0.185529	-0.391774	0.10161		-0.114157	0.136806	-0.0748209	0.0896651		-82.4723	1837.48	0
Right S circular insula sup	Right Superior segment of the circular sulcus of the insula	-0.195627	0.18129	-0.106844	0.0990136		-0.165193	0.112864	-0.120522	0.0823437		-4.50679	1672.25	7.03845e-06
Right S collat transv ant	Right Anterior transverse collateral sulcus	0.803866	0.391791	0.241917	0.117906		-0.187451	0.18822	-0.0871504	0.0875082		72.1216	1436.81	0
Right S collat transv post	Right Posterior transverse collateral sulcus	1.38497	0.614422	0.219274	0.0972778		-0.410068	0.276085	-0.134393	0.090482		84.2698	1386.61	0
Right S front inf	Right Inferior frontal sulcus	-0.0658772	0.236134	-0.0268394	0.0962048		-0.330741	0.173799	-0.160212	0.0841888		28.5668	1835.79	8.39258e-149
Right S front middle	Right Middle frontal sulcus	-0.289388	0.239607	-0.122593	0.101504		-0.189445	0.179269	-0.085354	0.0807694		-10.5614	1850.59	2.33202e-25
Right S front sup	Right Superior frontal sulcus	-0.449246	0.242127	-0.181935	0.0980559		-0.197535	0.153104	-0.107523	0.0833377		-27.7856	1687.76	3.16167e-140
Right S interm prim-Jensen	Right Sulcus intermedius primus (of Jensen)	1.58208	0.750485	0.22362	0.106078		-0.237309	0.344423	-0.0632855	0.0918507		69.6755	1401.94	0
Right S intrapariet and P trans	Right Intraparietal sulcus (interparietal sulcus) and transverse parietal sulci	0.771245	0.408895	0.18643	0.0988407		-0.120997	0.148133	-0.0668344	0.0818234		64.8773	1256.79	0
Right S oc middle and Lunatus	Right Middle occipital sulcus and lunatus sulcus	0.801421	0.962236	0.0887873	0.106604		-0.317006	0.255382	-0.107454	0.0865657		35.5259	1139.04	1.15007e-186
Right S oc sup and transversal	Right Superior occipital sulcus and transverse occipital sulcus	0.473737	0.691808	0.0792823	0.115778		-0.072331	0.183934	-0.0328934	0.0836462		24.1229	1139.53	3.41661e-104
Right S occipital ant	Right Anterior occipital sulcus and preoccipital notch (temporo-occipital incisure)	0.251386	0.521132	0.0499772	0.103604		-0.255232	0.241226	-0.0883618	0.083513		27.8982	1408.31	1.02525e-136
Right S oc-temp lat	Right Lateral occipito-temporal sulcus	0.403291	0.235896	0.175009	0.102368		-0.21898	0.199595	-0.102744	0.0936483		63.6813	1944.69	0
Right S oc-temp med and Lingual	Right Medial occipito-temporal sulcus (collateral sulcus) and lingual sulcus	0.929021	0.316288	0.306797	0.10445		-0.310101	0.129284	-0.19976	0.083282		114.678	1323.76	0
Right S orbital lateral	Right Lateral orbital sulcus	0.0930783	0.378503	0.0253014	0.102888		-0.27127	0.237858	-0.0991379	0.0869273		25.7736	1681.58	1.00872e-123
Right S orbital med-olfact	Right Medial orbital sulcus (olfactory sulcus)	0.20042	0.312206	0.0681796	0.106207		-0.136603	0.139266	-0.0868659	0.0885593		31.1754	1381.42	5.41779e-162
Right S orbital-H Shaped	Right Orbital sulci (H-shaped sulci)	0.076289	0.203712	0.0401635	0.107247		-0.26796	0.113029	-0.184978	0.0780256		46.728	1560.84	7.98331e-299
Right S parieto occipital	Right Parieto-occipital sulcus (or fissure)	0.803477	0.40351	0.207619	0.104268		-0.141293	0.178503	-0.0763944	0.096513		67.7113	1375.58	0
Right S pericallosal	Right Pericallosal sulcus (S of corpus callosum)	-0.530442	0.206697	-0.265881	0.103605		-0.116515	0.270604	-0.0383193	0.0889956		-38.4404	1868.68	1.10377e-238
Right S postcentral	Right Postcentral sulcus	-0.00236442	0.284706	-0.000814002	0.0980163		-0.00400119	0.207693	-0.0021059	0.109313		0.146871	1827.61	0.88325
Right S precentral-inf-part	Right Inferior part of the precentral sulcus	-0.305882	0.22401	-0.133352	0.0976587		-0.164931	0.167261	-0.0831376	0.0843124		-15.9436	1848.78	1.01769e-53
Right S precentral-sup-part	Right Superior part of the precentral sulcus	-0.406289	0.315909	-0.136334	0.106006		-0.0825496	0.18326	-0.0373921	0.0830104		-28.0315	1602.97	5.05674e-141
Right S suborbital	Right Suborbital sulcus (sulcus rostrale supraorbital sulcus)	-0.0072622	0.294024	-0.00264011	0.10689		-0.0715216	0.300623	-0.0208009	0.0874313		4.83243	1997.02	1.45155e-06
Right S subparietal	Right Subparietal sulcus	0.27847	0.252167	0.10585	0.0958522		-0.37242	0.179893	-0.173259	0.0836909		66.4486	1806.65	0
Right S temporal inf	Right Inferior temporal sulcus	0.175464	0.229858	0.0753644	0.0987272		-0.114353	0.168958	-0.0645405	0.0953594		32.1264	1834.59	4.92291e-180
Right S temporal sup	Right Superior temporal sulcus (parallel sulcus)	-0.00561105	0.26958	-0.00226105	0.108631		-0.157187	0.135039	-0.11461	0.0984609		15.8974	1470.65	1.23666e-52
Right S temporal transverse	Right Transverse temporal sulcus	-0.413297	0.323274	-0.1294	0.101214		-0.0571148	0.241571	-0.0192463	0.0814033		-27.9102	1849.49	2.3708e-143

## Sheet: FemaleCMosUKBB
Female		Moseten					UK
Region (short name)	Region (long name)	β_M	σ(β_M)	β_s	σ(β_s)		β_UK	σ(β_UK)	β_s	σ(β_s)		t	df	p
Left G and S frontomargin	Left Fronto-marginal gyrus (of Wernicke) and sulcus	-1.06948	0.211866	-0.466843	0.0924825		-0.107122	0.13718	-0.0646937	0.0828468		-120.573	1711.42	0
Left G and S occipital inf	Left Inferior occipital gyrus (O3) and sulcus	-0.259992	0.236183	-0.0986386	0.0896055		-0.193465	0.193299	-0.0886941	0.0886183		-6.89315	1922.82	7.37386e-12
Left G and S paracentral	Left Paracentral lobule and sulcus	-0.11711	0.29213	-0.0397514	0.0991594		-0.185542	0.146685	-0.11057	0.087414		6.62	1472.64	5.01824e-11
Left G and S subcentral	Left Subcentral gyrus (central operculum) and sulci	-0.635659	0.203944	-0.276833	0.0888186		-0.216833	0.136759	-0.142865	0.0901066		-53.9373	1746.32	0
Left G and S transv frontopol	Left Transverse frontopolar gyri and sulci	-1.21327	0.208389	-0.492603	0.0846086		-0.142389	0.165377	-0.073711	0.0856116		-127.292	1899.97	0
Left G and S cingul-Ant	Left Anterior part of the cingulate gyrus and sulcus (ACC)	-0.574536	0.137892	-0.378051	0.0907344		-0.0743024	0.125678	-0.0516111	0.087297		-84.7864	1981.06	0
Left G and S cingul-Mid-Ant	Left Middle-anterior part of the cingulate gyrus and sulcus (aMCC)	-0.576118	0.165076	-0.30228	0.0866129		-0.139075	0.188446	-0.0633061	0.0857799		-55.1665	1963.97	0
Left G and S cingul-Mid-Post	Left Middle-posterior part of the cingulate gyrus and sulcus (pMCC)	-0.289864	0.186223	-0.15248	0.097961		-0.0451979	0.149687	-0.0263487	0.0872619		-32.3826	1909.73	9.98127e-184
Left G cingul-Post-dorsal	Left Posterior-dorsal part of the cingulate gyrus (dPCC)	-0.0372538	0.212903	-0.0176346	0.100781		-0.1045	0.154346	-0.0563761	0.0832676		8.08662	1821.81	1.10765e-15
Left G cingul-Post-ventral	Left Posterior-ventral part of the cingulate gyrus (vPCC, isthmus of the cingulate gyrus)	-0.426401	0.490986	-0.0893002	0.102826		0.0724961	0.200877	0.0272472	0.0754982		-29.7396	1324.32	2.77971e-149
Left G cuneus	Left Cuneus (O6)	-1.10571	0.456598	-0.239661	0.0989672		-0.0962918	0.171942	-0.0466697	0.0833349		-65.4242	1276.74	0
Left G front inf-Opercular	Left Opercular part of the inferior frontal gyrus	-1.39067	0.23592	-0.49689	0.0842949		-0.18913	0.134641	-0.11107	0.0790709		-139.878	1587.35	0
Left G front inf-Orbital	Left Orbital part of the inferior frontal gyrus	-0.717176	0.227763	-0.324752	0.103136		-0.173856	0.178589	-0.0800947	0.0822751		-59.3625	1890.44	0
Left G front inf-Triangul	Left Triangular part of the inferior frontal gyrus	-0.882234	0.242033	-0.356878	0.0979065		-0.267773	0.193702	-0.12005	0.0868419		-62.6803	1906.45	0
Left G front middle	Left Middle frontal gyrus (F2)	-0.771615	0.230202	-0.332604	0.0992284		-0.196039	0.13233	-0.133078	0.0898297		-68.548	1594.23	0
Left G front sup	Left Superior frontal gyrus (F1)	-0.767518	0.19693	-0.348079	0.0893101		-0.189992	0.104463	-0.157826	0.0867773		-81.9257	1519.96	0
Left G Ins lg and S cent ins	Left Long insular gyrus and central sulcus of the insula	-0.861658	0.153705	-0.482475	0.0860653		-0.0438242	0.155859	-0.0231552	0.0823503		-118.146	1997.61	0
Left G insular short	Left Short insular gyri	-0.877972	0.138314	-0.522068	0.0822456		0.0726227	0.145856	0.0471306	0.0946573		-149.548	1992.39	0
Left G occipital middle	Left Middle occipital gyrus (O2, lateral occipital gyrus)	-0.840251	0.301755	-0.240607	0.0864081		-0.0903522	0.15052	-0.0498662	0.0830736		-70.3231	1467.15	0
Left G occipital sup	Left Superior occipital gyrus (O1)	-0.84168	0.342565	-0.222734	0.090653		-0.234371	0.16645	-0.117982	0.0837906		-50.4245	1445.81	0
Left G oc-temp lat-fusifor	Left Lateral occipito-temporal gyrus (fusiform gyru O4-T4)	-0.297565	0.625123	-0.0428826	0.0900876		-0.129373	0.159678	-0.0709534	0.0875738		-8.24353	1128.81	4.60564e-16
Left G oc-temp med-Lingual	Left Lingual gyru ligual part of the medial occipito-temporal gyru (O5)	-0.455783	0.372708	-0.117398	0.0959997		-0.126656	0.19194	-0.0551237	0.0835373		-24.8264	1494.07	3.37331e-114
Left G oc-temp med-Parahip	Left Parahippocampal gyru parahippocampal part of the medial occipito-temporal gyru (T5)	-0.200071	0.182689	-0.121997	0.111398		-0.0266823	0.201966	-0.0110102	0.0833396		-20.1335	1978.23	3.67235e-82
Left G orbital	Left Orbital gyri	-0.389855	0.226784	-0.171386	0.0996976		-0.141068	0.103596	-0.11224	0.0824255		-31.5545	1398.53	1.8215e-165
Left G pariet inf-Angular	Left Angular gyrus	-0.968263	0.237284	-0.369122	0.0904578		-0.271682	0.153182	-0.156895	0.0884617		-77.993	1708.45	0
Left G pariet inf-Supramar	Left Supramarginal gyrus	-0.639778	0.215434	-0.280903	0.0945892		-0.103955	0.146221	-0.0589719	0.0829489		-65.0776	1758.28	0
Left G parietal sup	Left Superior parietal lobule (lateral part of P1)	-0.653987	0.2388	-0.263754	0.0963085		-0.201352	0.165167	-0.11683	0.0958346		-49.2969	1776.81	0
Left G postcentral	Left Postcentral gyrus	-0.482737	0.23351	-0.223228	0.10798		-0.201852	0.153856	-0.108772	0.0829086		-31.7636	1728.84	8.73861e-175
Left G precentral	Left Precentral gyrus	-0.483671	0.205004	-0.230662	0.0977665		-0.291659	0.127372	-0.197327	0.0861761		-25.1581	1670.26	1.08217e-118
Left G precuneus	Left Precuneus (medial part of P1)	-0.873008	0.291856	-0.285008	0.0952813		-0.182025	0.146828	-0.117662	0.0949107		-66.8817	1474.24	0
Left G rectus	Left Straight gyru Gyrus rectus	-0.90633	0.196358	-0.418868	0.0907485		-0.048905	0.156512	-0.0299947	0.0959929		-107.98	1903.35	0
Left G subcallosal	Left Subcallosal are subcallosal gyrus	-0.860074	0.230372	-0.325083	0.087074		0.0384321	0.296346	0.0112338	0.0866226		-75.6968	1883.43	0
Left G temp sup-G T transv	Left Anterior transverse temporal gyrus (of Heschl)	-1.0983	0.229804	-0.401323	0.0839716		0.0074655	0.227892	0.00279666	0.085371		-108.043	1997.86	0
Left G temp sup-Lateral	Left Lateral aspect of the superior temporal gyrus	-0.85779	0.199698	-0.365671	0.0851301		-0.161391	0.127715	-0.107877	0.0853673		-92.9024	1699.09	0
Left G temp sup-Plan polar	Left Planum polare of the superior temporal gyrus	-1.31247	0.26299	-0.421854	0.0845302		-0.263911	0.179787	-0.129263	0.0880599		-104.085	1765.37	0
Left G temp sup-Plan tempo	Left Planum temporale or temporal plane of the superior temporal gyrus	-1.0271	0.352196	-0.274204	0.0940252		-0.0252617	0.207718	-0.0103313	0.0849508		-77.481	1618.97	0
Left G temporal inf	Left Inferior temporal gyrus (T3)	-0.445496	0.297047	-0.157048	0.104717		-0.219079	0.152831	-0.125355	0.0874486		-21.4332	1493.26	4.54058e-89
Left G temporal middle	Left Middle temporal gyrus (T2)	-0.636286	0.270165	-0.256003	0.108698		-0.264978	0.135463	-0.170806	0.0873197		-38.8513	1471.45	8.1839e-228
Left Lat Fis-ant-Horizont	Left Horizontal ramus of the anterior segment of the lateral sulcus (or fissure)	-0.477331	0.684864	-0.0696107	0.0998758		-0.083607	0.248899	-0.0310948	0.0925694		-17.0864	1258.37	5.05179e-59
Left Lat Fis-ant-Vertical	Left Vertical ramus of the anterior segment of the lateral sulcus (or fissure)	-0.364566	0.291922	-0.116357	0.0931712		-0.197214	0.296096	-0.060367	0.0906344		-12.7275	1997.6	9.76715e-36
Left Lat Fis-post	Left Posterior ramus (or segment) of the lateral sulcus (or fissure)	0.120918	0.189452	0.0593656	0.0930132		0.156784	0.141285	0.0952352	0.0858207		-4.79906	1847.69	1.72227e-06
Left Pole occipital	Left Occipital pole	-0.0548476	0.7414	-0.00695772	0.0940507		-0.112719	0.169301	-0.0563324	0.0846102		2.40642	1102.9	0.0162734
Left Pole temporal	Left Temporal pole	-0.237118	0.184665	-0.120546	0.09388		-0.0129619	0.134167	-0.00863102	0.0893391		-31.0545	1823.84	2.58393e-170
Left S calcarine	Left Calcarine sulcus	-0.657355	0.292921	-0.20603	0.0918081		0.0267768	0.193526	0.0108375	0.0783266		-61.6223	1731.55	0
Left S central	Left Central sulcus (Rolando's fissure)	-0.139826	0.442064	-0.0324406	0.102562		0.111553	0.138939	0.069062	0.0860162		-17.155	1194.46	3.89474e-59
Left S cingul-Marginalis	Left Marginal branch (or part) of the cingulate sulcus	0.0314522	0.22332	0.0138885	0.0986128		0.000273267	0.140816	0.000166618	0.0858588		3.73458	1684.96	0.000194286
Left S circular insula ant	Left Anterior segment of the circular sulcus of the insula	-0.102881	0.252684	-0.045175	0.110954		-0.032407	0.156076	-0.0173551	0.0835845		-7.50362	1664.42	1.00555e-13
Left S circular insula inf	Left Inferior segment of the circular sulcus of the insula	-0.564708	0.151648	-0.341224	0.0916334		0.125248	0.138549	0.076694	0.0848386		-106.219	1981.91	0
Left S circular insula sup	Left Superior segment of the circular sulcus of the insula	-0.147732	0.133803	-0.0928867	0.0841288		-0.0358113	0.11431	-0.0275087	0.0878085		-20.1112	1950.44	6.72447e-82
Left S collat transv ant	Left Anterior transverse collateral sulcus	0.258242	0.284223	0.0939855	0.103441		-0.0623423	0.19093	-0.02907	0.0890302		29.608	1748.09	1.71046e-156
Left S collat transv post	Left Posterior transverse collateral sulcus	0.448657	0.330853	0.131868	0.0972436		-0.167725	0.253573	-0.0608139	0.0919409		46.7596	1871.56	0
Left S front inf	Left Inferior frontal sulcus	-0.6569	0.237483	-0.261805	0.0946481		-0.084436	0.163945	-0.0417796	0.0811214		-62.7317	1774.96	0
Left S front middle	Left Middle frontal sulcus	-0.963809	0.243424	-0.341095	0.0861483		-0.165514	0.202677	-0.0720831	0.0882683		-79.6969	1934.51	0
Left S front sup	Left Superior frontal sulcus	-0.829014	0.257411	-0.280602	0.0871276		-0.124137	0.153245	-0.0714698	0.0882285		-74.4063	1628.11	0
Left S interm prim-Jensen	Left Sulcus intermedius primus (of Jensen)	-0.657975	0.968648	-0.0726146	0.106901		-0.0767012	0.470152	-0.0142457	0.087321		-17.0718	1444.95	1.1501e-59
Left S intrapariet and P trans	Left Intraparietal sulcus (interparietal sulcus) and transverse parietal sulci	0.373863	0.506627	0.0743694	0.100779		-0.12008	0.145709	-0.0703117	0.0853184		29.6299	1163.15	3.31813e-144
Left S oc middle and Lunatus	Left Middle occipital sulcus and lunatus sulcus	-1.33263	0.812248	-0.171566	0.104571		-0.0570843	0.244612	-0.0199	0.0852734		-47.5505	1178.73	2.51028e-276
Left S oc sup and transversal	Left Superior occipital sulcus and transverse occipital sulcus	-0.809518	0.452831	-0.212364	0.118793		0.00920102	0.190653	0.00432995	0.0897202		-52.6941	1342.38	0
Left S occipital ant	Left Anterior occipital sulcus and preoccipital notch (temporo-occipital incisure)	-0.52555	0.436644	-0.127912	0.106274		-0.172865	0.284479	-0.0532429	0.0876205		-21.401	1717.61	2.90527e-90
Left S oc-temp lat	Left Lateral occipito-temporal sulcus	0.206925	0.204105	0.101755	0.100369		0.0595192	0.204312	0.0246771	0.0847093		16.1408	1998	3.50348e-55
Left S oc-temp med and Lingual	Left Medial occipito-temporal sulcus (collateral sulcus) and lingual sulcus	0.0759274	0.150388	0.0453321	0.0897882		-0.18468	0.130131	-0.115307	0.0812485		41.4392	1957.59	5.37211e-270
Left S orbital lateral	Left Lateral orbital sulcus	-1.06798	0.257621	-0.365767	0.0882315		-0.189554	0.264883	-0.0635245	0.0887691		-75.1773	1996.46	0
Left S orbital med-olfact	Left Medial orbital sulcus (olfactory sulcus)	-0.00289013	0.293083	-0.000900289	0.0912969		-0.130264	0.140943	-0.0846868	0.0916293		12.3855	1437.6	1.50798e-33
Left S orbital-H Shaped	Left Orbital sulci (H-shaped sulci)	-0.208818	0.207438	-0.086414	0.0858428		-0.157044	0.113919	-0.108916	0.0790073		-6.91813	1551.34	6.67084e-12
Left S parieto occipital	Left Parieto-occipital sulcus (or fissure)	-0.234242	0.249134	-0.112655	0.119817		-0.07154	0.172142	-0.0359336	0.0864648		-16.9905	1775.83	4.18802e-60
Left S pericallosal	Left Pericallosal sulcus (S of corpus callosum)	-0.315541	0.385074	-0.0804905	0.0982273		0.102103	0.262128	0.0340052	0.0873016		-28.352	1761.18	5.55453e-146
Left S postcentral	Left Postcentral sulcus	-0.649855	0.298293	-0.202649	0.0930188		0.0174435	0.15603	0.00983419	0.0879657		-62.6844	1507.6	0
Left S precentral-inf-part	Left Inferior part of the precentral sulcus	-0.835248	0.223956	-0.336629	0.0902605		-0.0502389	0.173646	-0.0255281	0.0882353		-87.5977	1881.28	0
Left S precentral-sup-part	Left Superior part of the precentral sulcus	-0.876248	0.327648	-0.247385	0.0925027		-0.188951	0.195181	-0.0877507	0.0906438		-56.9887	1628.72	0
Left S suborbital	Left Suborbital sulcus (sulcus rostrale supraorbital sulcus)	-0.498427	0.220111	-0.219717	0.0970296		-0.0391648	0.270518	-0.0120508	0.0832366		-41.6431	1918.68	1.55003e-270
Left S subparietal	Left Subparietal sulcus	0.033307	0.272341	0.0126179	0.103173		-0.113359	0.198418	-0.0493295	0.0863442		13.7643	1826.42	4.3599e-41
Left S temporal inf	Left Inferior temporal sulcus	-0.142484	0.294885	-0.0500117	0.103504		-0.166478	0.170169	-0.0831117	0.0849546		2.22858	1597.93	0.0259803
Left S temporal sup	Left Superior temporal sulcus (parallel sulcus)	-0.164075	0.260999	-0.0688836	0.109576		-0.154968	0.120798	-0.109667	0.0854856		-1.00127	1408.21	0.316869
Left S temporal transverse	Left Transverse temporal sulcus	-0.105141	0.680814	-0.0151568	0.0981436		-0.0910688	0.270306	-0.0293047	0.0869807		-0.607509	1306.32	0.543618
Right G and S frontomargin	Right Fronto-marginal gyrus (of Wernicke) and sulcus	-1.12854	0.223642	-0.47579	0.0942868		-0.102368	0.167605	-0.0565622	0.0926083		-116.112	1852.08	0
Right G and S occipital inf	Right Inferior occipital gyrus (O3) and sulcus	-0.122993	0.46705	-0.0280147	0.106383		-0.161019	0.187606	-0.0747116	0.0870478		2.3891	1313.19	0.0170302
Right G and S paracentral	Right Paracentral lobule and sulcus	-0.254777	0.276316	-0.0910902	0.0987911		-0.199191	0.147184	-0.112617	0.0832137		-5.61465	1523.66	2.33699e-08
Right G and S subcentral	Right Subcentral gyrus (central operculum) and sulci	-0.707891	0.483305	-0.156081	0.106562		-0.19798	0.152762	-0.122453	0.0944855		-31.8124	1196.64	1.9984e-161
Right G and S transv frontopol	Right Transverse frontopolar gyri and sulci	-1.29824	0.2315	-0.541102	0.0964883		-0.122551	0.154969	-0.0697631	0.0882175		-133.457	1744.61	0
Right G and S cingul-Ant	Right Anterior part of the cingulate gyrus and sulcus (ACC)	-0.498025	0.123563	-0.343939	0.0853336		-0.119802	0.116139	-0.0931411	0.090294		-70.5314	1990.38	0
Right G and S cingul-Mid-Ant	Right Middle-anterior part of the cingulate gyrus and sulcus (aMCC)	-0.555453	0.169469	-0.305203	0.0931175		-0.224677	0.1498	-0.125383	0.0835974		-46.2456	1968.34	0
Right G and S cingul-Mid-Post	Right Middle-posterior part of the cingulate gyrus and sulcus (pMCC)	-0.404402	0.155882	-0.242269	0.0933858		-0.117215	0.138182	-0.0728473	0.0858777		-43.5966	1969.66	3.38671e-291
Right G cingul-Post-dorsal	Right Posterior-dorsal part of the cingulate gyrus (dPCC)	-0.106262	0.282787	-0.0337962	0.0899396		-0.136002	0.160093	-0.0725665	0.0854203		2.89417	1579.7	0.00385387
Right G cingul-Post-ventral	Right Posterior-ventral part of the cingulate gyrus (vPCC, isthmus of the cingulate gyrus)	-0.535729	0.404724	-0.133053	0.100517		0.0643495	0.207302	0.0250923	0.0808348		-41.7309	1489.43	1.04965e-252
Right G cuneus	Right Cuneus (O6)	0.0823172	0.600505	0.0144433	0.105364		-0.0475758	0.174165	-0.0235019	0.0860356		6.56948	1165.89	7.59362e-11
Right G front inf-Opercular	Right Opercular part of the inferior frontal gyrus	-0.969505	0.243648	-0.376755	0.0946832		-0.225105	0.146349	-0.135781	0.0882762		-82.8224	1636.83	0
Right G front inf-Orbital	Right Orbital part of the inferior frontal gyrus	-0.645382	0.217099	-0.284431	0.0956791		-0.281697	0.233294	-0.106185	0.0879398		-36.0884	1987.75	9.14571e-220
Right G front inf-Triangul	Right Triangular part of the inferior frontal gyrus	-0.660381	0.212076	-0.283877	0.0911648		-0.299697	0.224469	-0.117876	0.0882876		-36.9349	1991.59	6.63659e-228
Right G front middle	Right Middle frontal gyrus (F2)	-0.82982	0.255995	-0.321657	0.0992295		-0.161276	0.142573	-0.0980458	0.0866758		-72.1495	1564.34	0
Right G front sup	Right Superior frontal gyrus (F1)	-0.683288	0.200946	-0.308109	0.0906108		-0.186787	0.102314	-0.15152	0.0829967		-69.6282	1484.36	0
Right G Ins lg and S cent ins	Right Long insular gyrus and central sulcus of the insula	-0.667783	0.160377	-0.38008	0.0912816		0.0492078	0.171791	0.0252722	0.0882289		-96.4748	1988.63	0
Right G insular short	Right Short insular gyri	-0.827093	0.154236	-0.457216	0.0852614		0.0188773	0.163168	0.0107389	0.0928228		-119.148	1991.7	0
Right G occipital middle	Right Middle occipital gyrus (O2, lateral occipital gyrus)	-0.4652	0.345834	-0.133362	0.0991425		-0.175373	0.163096	-0.0952267	0.0885604		-23.9697	1422.43	6.42919e-107
Right G occipital sup	Right Superior occipital gyrus (O1)	-0.872451	0.349599	-0.23398	0.0937577		-0.299222	0.174318	-0.15093	0.0879272		-46.4026	1466.83	5.55416e-290
Right G oc-temp lat-fusifor	Right Lateral occipito-temporal gyrus (fusiform gyru O4-T4)	-0.565014	0.244639	-0.230211	0.0996763		-0.198184	0.166204	-0.103908	0.087141		-39.222	1759.24	2.67615e-242
Right G oc-temp med-Lingual	Right Lingual gyru ligual part of the medial occipito-temporal gyru (O5)	-0.50387	0.39403	-0.120503	0.094234		0.0124788	0.199342	0.00544904	0.0870455		-36.9768	1478.93	1.8458e-212
Right G oc-temp med-Parahip	Right Parahippocampal gyru parahippocampal part of the medial occipito-temporal gyru (T5)	-0.537497	0.155744	-0.306049	0.0886803		-0.0689066	0.189017	-0.0314813	0.0863561		-60.503	1927.51	0
Right G orbital	Right Orbital gyri	-0.389972	0.167716	-0.216771	0.0932271		-0.128074	0.110973	-0.10449	0.0905383		-41.1819	1733.05	4.33236e-259
Right G pariet inf-Angular	Right Angular gyrus	-0.506702	0.256827	-0.190224	0.0964169		-0.343935	0.153401	-0.187378	0.0835741		-17.2058	1631.32	4.25566e-61
Right G pariet inf-Supramar	Right Supramarginal gyrus	-0.601689	0.245923	-0.241993	0.0989074		-0.13485	0.146783	-0.0777378	0.0846168		-51.5464	1630.63	0
Right G parietal sup	Right Superior parietal lobule (lateral part of P1)	-0.71587	0.25579	-0.266705	0.0952974		-0.158105	0.159391	-0.0879455	0.0886611		-58.5231	1673.17	0
Right G postcentral	Right Postcentral gyrus	-0.581147	0.239728	-0.251083	0.103574		-0.299179	0.161196	-0.155752	0.0839182		-30.8658	1749.04	2.28769e-167
Right G precentral	Right Precentral gyrus	-0.663075	0.199887	-0.310375	0.0935642		-0.311335	0.123716	-0.200593	0.0797101		-47.3166	1666.44	0
Right G precuneus	Right Precuneus (medial part of P1)	-0.393294	0.419268	-0.0988947	0.105426		-0.21829	0.131981	-0.141201	0.0853716		-12.5904	1195.06	3.18949e-34
Right G rectus	Right Straight gyru Gyrus rectus	-0.65157	0.206584	-0.298389	0.0946062		-0.0469985	0.147339	-0.0290177	0.0909695		-75.3447	1806.41	0
Right G subcallosal	Right Subcallosal are subcallosal gyrus	-0.975182	0.21991	-0.383723	0.0865318		-0.000543492	0.285841	-0.000162278	0.0853473		-85.46	1874.78	0
Right G temp sup-G T transv	Right Anterior transverse temporal gyrus (of Heschl)	-0.933895	0.268252	-0.342229	0.0983016		-0.0165998	0.202028	-0.00683039	0.083129		-86.3783	1856.42	0
Right G temp sup-Lateral	Right Lateral aspect of the superior temporal gyrus	-0.0965572	0.421974	-0.021124	0.0923162		-0.208227	0.115565	-0.145853	0.0809479		8.07132	1148.02	1.74169e-15
Right G temp sup-Plan polar	Right Planum polare of the superior temporal gyrus	-0.900948	0.270155	-0.313226	0.093923		-0.223518	0.167333	-0.117142	0.0876963		-67.412	1667.19	0
Right G temp sup-Plan tempo	Right Planum temporale or temporal plane of the superior temporal gyrus	-0.795397	0.249034	-0.31432	0.0984118		-0.174292	0.172357	-0.0869633	0.085998		-64.8517	1777.44	0
Right G temporal inf	Right Inferior temporal gyrus (T3)	-0.0981709	0.287478	-0.0363188	0.106354		-0.169183	0.16152	-0.10009	0.0955565		6.81005	1572.57	1.38432e-11
Right G temporal middle	Right Middle temporal gyrus (T2)	-0.404044	0.325743	-0.135971	0.109621		-0.259598	0.114906	-0.190502	0.0843218		-13.224	1243.83	1.89552e-37
Right Lat Fis-ant-Horizont	Right Horizontal ramus of the anterior segment of the lateral sulcus (or fissure)	-0.238192	0.375757	-0.0612322	0.0965963		-0.0998992	0.300547	-0.028525	0.0858177		-9.08872	1906	2.44279e-19
Right Lat Fis-ant-Vertical	Right Vertical ramus of the anterior segment of the lateral sulcus (or fissure)	-0.74292	0.307777	-0.249781	0.103479		-0.174049	0.307923	-0.0463835	0.0820604		-41.3199	1998	3.08806e-270
Right Lat Fis-post	Right Posterior ramus (or segment) of the lateral sulcus (or fissure)	-0.52269	0.188231	-0.27475	0.0989428		0.092616	0.11808	0.0675946	0.0861791		-87.5675	1679.83	0
Right Pole occipital	Right Occipital pole	-0.265124	0.513816	-0.0515691	0.0999423		-0.102107	0.152793	-0.0557044	0.0833563		-9.61667	1174.31	3.98668e-21
Right Pole temporal	Right Temporal pole	-0.452339	0.196901	-0.229544	0.0999193		0.0223857	0.119346	0.0155741	0.0830309		-65.2003	1645.74	0
Right S calcarine	Right Calcarine sulcus	0.104372	0.36929	0.0272007	0.096242		0.0368722	0.212465	0.0150123	0.0865039		5.01006	1595.05	6.04628e-07
Right S central	Right Central sulcus (Rolando's fissure)	0.271774	0.401337	0.067238	0.0992924		0.0959405	0.144876	0.0574436	0.0867434		13.0315	1255.01	1.68517e-36
Right S cingul-Marginalis	Right Marginal branch (or part) of the cingulate sulcus	-0.253251	0.190339	-0.135466	0.101814		0.0087268	0.142977	0.00524766	0.0859761		-34.8002	1854.13	1.19819e-204
Right S circular insula ant	Right Anterior segment of the circular sulcus of the insula	-0.441046	0.189795	-0.214183	0.0921695		-0.0253976	0.173001	-0.0128936	0.0878277		-51.1815	1981.09	0
Right S circular insula inf	Right Inferior segment of the circular sulcus of the insula	-0.615422	0.168246	-0.374146	0.102285		0.0294157	0.137833	0.018594	0.087126		-93.7558	1923.52	0
Right S circular insula sup	Right Superior segment of the circular sulcus of the insula	-0.298449	0.185708	-0.155237	0.0965954		-0.0535598	0.131599	-0.0365551	0.0898176		-34.0236	1800.27	2.37973e-196
Right S collat transv ant	Right Anterior transverse collateral sulcus	0.14456	0.284202	0.047073	0.0925446		0.0123016	0.209077	0.00534758	0.090887		11.854	1835.35	2.75233e-31
Right S collat transv post	Right Posterior transverse collateral sulcus	0.071378	0.518882	0.0146948	0.106824		-0.283988	0.271316	-0.0887912	0.084829		19.1922	1507.28	1.28161e-73
Right S front inf	Right Inferior frontal sulcus	-0.675256	0.275539	-0.242254	0.0988519		-0.278018	0.222694	-0.130293	0.104365		-35.4572	1913.79	4.27547e-212
Right S front middle	Right Middle frontal sulcus	-0.881053	0.220612	-0.333492	0.0835051		-0.127062	0.201166	-0.0536519	0.0849422		-79.8612	1981.22	0
Right S front sup	Right Superior frontal sulcus	-0.846644	0.261796	-0.280678	0.0867902		-0.0751897	0.167503	-0.0402544	0.0896764		-78.4935	1699.53	0
Right S interm prim-Jensen	Right Sulcus intermedius primus (of Jensen)	-0.544181	0.575006	-0.102767	0.108588		-0.284279	0.324807	-0.0723992	0.0827208		-12.4452	1577.62	5.53305e-34
Right S intrapariet and P trans	Right Intraparietal sulcus (interparietal sulcus) and transverse parietal sulci	-0.189568	0.377507	-0.0513116	0.102183		-0.0944947	0.151826	-0.0520086	0.0835632		-7.38882	1313.94	2.62593e-13
Right S oc middle and Lunatus	Right Middle occipital sulcus and lunatus sulcus	-1.90004	0.749951	-0.262458	0.103593		-0.115237	0.260115	-0.0374126	0.0844485		-71.1034	1235.93	0
Right S oc sup and transversal	Right Superior occipital sulcus and transverse occipital sulcus	-1.05271	0.452971	-0.245385	0.105587		-0.00764547	0.193337	-0.00343026	0.0867434		-67.1015	1351.29	0
Right S occipital ant	Right Anterior occipital sulcus and preoccipital notch (temporo-occipital incisure)	-1.20968	0.426632	-0.286358	0.100994		-0.147048	0.236407	-0.0500739	0.080503		-68.894	1559.64	0
Right S oc-temp lat	Right Lateral occipito-temporal sulcus	0.0991455	0.231057	0.0428308	0.0998166		-0.173744	0.203269	-0.0766086	0.0896273		28.0413	1966.07	7.8728e-146
Right S oc-temp med and Lingual	Right Medial occipito-temporal sulcus (collateral sulcus) and lingual sulcus	0.740907	0.316017	0.231597	0.0987824		-0.24091	0.129402	-0.153938	0.0826861		90.92	1324.85	0
Right S orbital lateral	Right Lateral orbital sulcus	-0.943121	0.310683	-0.296312	0.097611		-0.267337	0.25533	-0.0901648	0.0861152		-53.141	1925.72	0
Right S orbital med-olfact	Right Medial orbital sulcus (olfactory sulcus)	-0.0637597	0.254374	-0.0215532	0.0859878		-0.0572587	0.14394	-0.0356237	0.089553		-0.703371	1579.26	0.481928
Right S orbital-H Shaped	Right Orbital sulci (H-shaped sulci)	-0.146142	0.202198	-0.0644896	0.0892257		-0.194312	0.130573	-0.129188	0.0868113		6.3286	1708.77	3.15329e-10
Right S parieto occipital	Right Parieto-occipital sulcus (or fissure)	-0.131204	0.29341	-0.0393844	0.0880752		-0.0802393	0.166159	-0.0424446	0.0878939		-4.77956	1580	1.92002e-06
Right S pericallosal	Right Pericallosal sulcus (S of corpus callosum)	-0.557333	0.185031	-0.255002	0.0846592		0.0157278	0.253986	0.00528042	0.0852728		-57.6689	1826.35	0
Right S postcentral	Right Postcentral sulcus	-0.38906	0.272841	-0.142903	0.100216		-0.0527418	0.162661	-0.0270263	0.0833516		-33.4814	1629.49	1.83371e-187
Right S precentral-inf-part	Right Inferior part of the precentral sulcus	-0.725065	0.237653	-0.287957	0.0943833		-0.116209	0.178099	-0.0576864	0.0884089		-64.8312	1852.04	0
Right S precentral-sup-part	Right Superior part of the precentral sulcus	-0.823346	0.314638	-0.250533	0.0957401		-0.101834	0.189913	-0.0453017	0.0844846		-62.0831	1641.62	0
Right S suborbital	Right Suborbital sulcus (sulcus rostrale supraorbital sulcus)	-0.308127	0.332385	-0.0997601	0.107614		-0.032099	0.316322	-0.0085403	0.0841611		-19.0233	1993.12	2.80766e-74
Right S subparietal	Right Subparietal sulcus	0.0389017	0.236384	0.016495	0.100231		-0.198308	0.193396	-0.0899017	0.0876746		24.5607	1922.58	4.43131e-116
Right S temporal inf	Right Inferior temporal sulcus	-0.363141	0.265103	-0.139632	0.101935		-0.157954	0.167088	-0.0841815	0.0890494		-20.7062	1684.52	4.92852e-85
Right S temporal sup	Right Superior temporal sulcus (parallel sulcus)	-0.622575	0.253569	-0.244767	0.0996915		-0.163297	0.120014	-0.119728	0.0879935		-51.7709	1425.19	0
Right S temporal transverse	Right Transverse temporal sulcus	-0.951698	0.30325	-0.295692	0.0942196		-0.0753643	0.259882	-0.0239905	0.0827274		-69.389	1952.23	0
