# Supplementary material for: Increases in regional brain volume across two native South American male populations
Source: GeroScience. 2024 Apr 29;46(5):4563–83. doi: 10.1007/s11357-024-01168-2 (PMC11336037; doi:10.1007/s11357-024-01168-2)
Supplement: Supplementary file 3 — Supplementary file3 Regression coefficients for age-related tissue level volume change for Tsimane, Moseten and UKBB. Sheets names corresponds to different sexes. (XLSX 15 KB) [file 11357_2024_1168_MOESM3_ESM.xlsx]

## Sheet: bothSexes
Both sexes combined
	Tsimane					UKBB					Moseten
Tissue	BV	GM	WM	GMCortex		BV%	GM%	WM%	Cerebral cortex%		BV	GM	WM	GMCortex
age slope	-0.217102	-0.171175	-0.0459271	-0.128004		-0.17902	-0.104575	-0.0744453	-0.0855719		-0.288679	-0.159432	-0.129247	-0.135488
SE(intercept)	0.712162	1.43139	1.53973	1.17753		0.18651	0.128874	0.113328	0.128354		0.861364	1.65647	1.72445	1.38416
SE(age)	0.0116624	0.0234404	0.0252147	0.0192938		0.00287428	0.00198605	0.00174649	0.00197804		0.0151287	0.0290936	0.0302876	0.0242985
	96.8957	56.0422	36.4187	40.2381		85.0081	49.4921	35.4068	37.4195		100.444	53.7712	41.7199	39.4577
	99.6919	61.6623	42.4642	44.8616		85.7392	49.9973	35.8511	37.9227		103.83	60.2832	48.4992	44.8993
CI(age)	-0.239997	-0.217193	-0.0954277	-0.165882		-0.184654	-0.108468	-0.0778686	-0.089449		-0.318416	-0.216619	-0.188782	-0.18325
CI(age)	-0.194207	-0.125158	0.00357354	-0.0901264		-0.173387	-0.100682	-0.071022	-0.0816947		-0.258941	-0.102244	-0.0697124	-0.0877253

## Sheet: males
Males
	Tsimane					UKBB					Moseten
Tissue	BV	GM	WM	GMCortex		BV%	GM%	WM%	Cerebral cortex%		BV	GM	WM	GMCortex
age slope	-0.229243	-0.116936	-0.112307	-0.0823435		-0.231861	-0.132135	-0.0997259	-0.105306		-0.311329	-0.110926	-0.200402	-0.0906957
SE(intercept)	1.0045	1.84412	1.98059	1.48968		0.269651	0.187911	0.162018	0.178237		1.17427	2.26671	2.42955	1.844
SE(age)	0.016412	0.0301302	0.0323599	0.0243471		0.00410915	0.00286353	0.00246896	0.00271611		0.020459	0.0394924	0.0423295	0.0321276
	96.611	52.7374	38.3291	37.6338		88.2172	50.911	37.1489	38.4377		101.03	50.8651	43.2258	36.9928
	100.561	59.9885	46.1168	43.4914		89.2743	51.6477	37.784	39.1364		105.657	59.797	52.7994	44.259
CI(age)	-0.261509	-0.176172	-0.175926	-0.130212		-0.239916	-0.137748	-0.104566	-0.11063		-0.351638	-0.188736	-0.283802	-0.153995
CI(age)	-0.196977	-0.0577	-0.0486871	-0.0344755		-0.223806	-0.126522	-0.0948862	-0.0999814		-0.271019	-0.0331167	-0.117003	-0.0273965

## Sheet: females
Females
	Tsimane					UKBB					Moseten
Tissue	BV	GM	WM	GMCortex		BV%	GM%	WM%	Cerebral cortex%		BV	GM	WM	GMCortex
age slope	-0.202159	-0.23391	0.0317518	-0.181367		-0.126448	-0.0722122	-0.054236	-0.0627762		-0.260991	-0.229978	-0.0310126	-0.200554
SE(intercept)	0.985211	2.17825	2.30034	1.80851		0.25608	0.174218	0.157125	0.183388		1.26735	2.31713	2.27782	1.97536
SE(age)	0.0161762	0.0357647	0.0377693	0.0297192		0.00398749	0.00271281	0.00244664	0.00285558		0.022489	0.0411172	0.0404196	0.0350131
	95.9605	57.4413	31.6483	41.3042		81.5827	47.5749	33.8603	36.0111		98.1939	55.056	36.573	40.6586
	99.836	66.0099	40.6971	48.4189		82.5867	48.2579	34.4763	36.7301		103.195	64.1988	45.5607	48.4531
CI(age)	-0.233975	-0.304254	-0.0425345	-0.239825		-0.134265	-0.0775298	-0.0590319	-0.0683737		-0.305358	-0.311097	-0.110755	-0.269633
CI(age)	-0.170343	-0.163567	0.106038	-0.122908		-0.118632	-0.0668946	-0.0494402	-0.0571787		-0.216623	-0.148859	0.04873	-0.131475
