# Supplementary material for: Increases in regional brain volume across two native South American male populations
Source: GeroScience. 2024 Apr 29;46(5):4563–83. doi: 10.1007/s11357-024-01168-2 (PMC11336037; doi:10.1007/s11357-024-01168-2)
Supplement: Supplementary file 4 — Supplementary file4 This workbook contains results for the mediation analysis. The sheets correspond to each of the mediating variables: the visuospatial ability (stick Design Test), and physical activity (moderate Minutes). (XLSX 16 KB) [file 11357_2024_1168_MOESM4_ESM.xlsx]

## Sheet: info
This workbook contains results for the mediation analysis.
The sheets correspond to rach of the mediating variables: the visuospatial ability (stick Design Test), and physical activity (moderate Minutes).

## Sheet: stickDesignTest
stick design test				unmediated ages -> regionalVolumes					mediated ages -> regionalVolumes by stickDesignTestScore
Group	Region exhibiting volume increase (short name)	Region exhibiting volume increase (long name)	Data points available	μ(ages)	σ(ages)	t	p		μ(zages)	σ(ages)	t	p		μ(mediation effect)	σ(mediation effect)	t	p(mediation effect)
Moseten females	Right S oc-temp med and Lingual	Right Medial occipito-temporal sulcus (collateral sulcus) and lingual sulcus	54 of 145.	0.25	0.13	1.92	0.057		0.32	0.14	2.2	0.027		-0.07	0.07	-0.96	0.373
	Left S collat transv post	Left Posterior transverse collateral sulcus
	Left S oc-temp lat	Left Lateral occipito-temporal sulcus
Tsimane females	Left S subparietal	Left Subparietal sulcus	161 of 312.	0.13	0.08	1.64	0.087		0.14	0.09	1.62	0.0874		-0.01	0.03	-0.29	0.766
	Left Lat Fis-post	Left Posterior ramus (or segment) of the lateral sulcus (or fissure)
Tsimane Males	Left Lat Fis-post	Left Posterior ramus (or segment) of the lateral sulcus (or fissure)	193 of 357	0.187	0.063	1.33	0.0034		0.1631	0.0676	4.13	0.0106		0.023	0.0183	1.34	0.0433
	Right S subparietal	Right Subparietal sulcus
	Right S cingul-Marginalis	Right Marginal branch (or part) of the cingulate sulcus
	Right S calcarine	Right Calcarine sulcus
	Right S oc-temp med and Lingual	Right Medial occipito-temporal sulcus (collateral sulcus) and lingual sulcus
Moseten Males	Right S oc-temp med and Lingual	Right Medial occipito-temporal sulcus (collateral sulcus) and lingual sulcus	69 of 185.	0.33	0.14	2.44	0.0145		0.37	0.14	2.63	0.0038		-0.04	0.07	-0.5	0.747
	Left S intrapariet and P trans	Left Intraparietal sulcus (interparietal sulcus) and transverse parietal sulci
	Right S collat transv ant	Right Anterior transverse collateral sulcus
	Right S interm prim-Jensen	Right Sulcus intermedius primus (of Jensen)
	Right S collat transv post	Right Posterior transverse collateral sulcus
	Left S subparietal	Left Subparietal sulcus
	Left S parieto occipital	Left Parieto-occipital sulcus (or fissure)
	Right S parieto occipital	Right Parieto-occipital sulcus (or fissure)
	Left S interm prim-Jensen	Left Sulcus intermedius primus (of Jensen)
	Left S temporal transverse	Left Transverse temporal sulcus
	Left S collat transv ant	Left Anterior transverse collateral sulcus
	Right S intrapariet and P trans	Right Intraparietal sulcus (interparietal sulcus) and transverse parietal sulci
	Left S occipital ant	Left Anterior occipital sulcus and preoccipital notch (temporo-occipital incisure)
	Right S oc-temp lat	Right Lateral occipito-temporal sulcus
	Left S oc-temp med and Lingual	Left Medial occipito-temporal sulcus (collateral sulcus) and lingual sulcus
	Left S oc middle and Lunatus	Left Middle occipital sulcus and lunatus sulcus
	Left S temporal inf	Left Inferior temporal sulcus
	Left S temporal sup	Left Superior temporal sulcus (parallel sulcus)
	Left S oc-temp lat	Left Lateral occipito-temporal sulcus
	Left S central	Left Central sulcus (Rolando's fissure)
	Left S collat transv post	Left Posterior transverse collateral sulcus
	Right S calcarine	Right Calcarine sulcus
	Left S oc sup and transversal	Left Superior occipital sulcus and transverse occipital sulcus
	Right S subparietal	Right Subparietal sulcus

## Sheet: moderateMinutes
moderate minutes				unmediated ages -> regionalVolumes					mediated ages -> regionalVolumes by moderateMinutes
Group	Psuedo-hypertrophic Region (short name)	Psuedo-hypertrophic (long name)	Datapoints available	μ(ages)	σ(ages)	t	p		μ(zages)	σ(ages)	t	p		μ(mediation effect)	σ(mediation effect)	t	p(mediation effect)
Moseten females	Right S oc-temp med and Lingual	Right Medial occipito-temporal sulcus (collateral sulcus) and lingual sulcus	78 of 145.	0.27	0.13	2.09	0.0075		0.28	0.13	2.1	0.0121		-0.01	0.02	-0.42	0.8713
	Left S collat transv post	Left Posterior transverse collateral sulcus
	Left S oc-temp lat	Left Lateral occipito-temporal sulcus
Tsimane females	Left S subparietal	Left Subparietal sulcus	241 of 312.	0.21	0.07	3.24	0.0012		0.17	0.07	2.48	0.0147		0.04	0.03	1.48	0.1183
	Left Lat Fis-post	Left Posterior ramus (or segment) of the lateral sulcus (or fissure)
Tsimane Males	Left Lat Fis-post	Left Posterior ramus (or segment) of the lateral sulcus (or fissure)	275 of 357.	0.18	0.06	2.81	0.0054		0.18	0.07	2.52	0.0112		0.01	0.02	0.27	0.8123
	Right S subparietal	Right Subparietal sulcus
	Right S cingul-Marginalis	Right Marginal branch (or part) of the cingulate sulcus
	Right S calcarine	Right Calcarine sulcus
	Right S oc-temp med and Lingual	Right Medial occipito-temporal sulcus (collateral sulcus) and lingual sulcus
Moseten Males	Right S oc-temp med and Lingual	Right Medial occipito-temporal sulcus (collateral sulcus) and lingual sulcus	90 of 185.	0.12	0.12	1.01	0.2995		0.17	0.14	1.27	0.2042		-0.05	0.05	-0.98	0.2996
	Left S intrapariet and P trans	Left Intraparietal sulcus (interparietal sulcus) and transverse parietal sulci
	Right S collat transv ant	Right Anterior transverse collateral sulcus
	Right S interm prim-Jensen	Right Sulcus intermedius primus (of Jensen)
	Right S collat transv post	Right Posterior transverse collateral sulcus
	Left S subparietal	Left Subparietal sulcus
	Left S parieto occipital	Left Parieto-occipital sulcus (or fissure)
	Right S parieto occipital	Right Parieto-occipital sulcus (or fissure)
	Left S interm prim-Jensen	Left Sulcus intermedius primus (of Jensen)
	Left S temporal transverse	Left Transverse temporal sulcus
	Left S collat transv ant	Left Anterior transverse collateral sulcus
	Right S intrapariet and P trans	Right Intraparietal sulcus (interparietal sulcus) and transverse parietal sulci
	Left S occipital ant	Left Anterior occipital sulcus and preoccipital notch (temporo-occipital incisure)
	Right S oc-temp lat	Right Lateral occipito-temporal sulcus
	Left S oc-temp med and Lingual	Left Medial occipito-temporal sulcus (collateral sulcus) and lingual sulcus
	Left S oc middle and Lunatus	Left Middle occipital sulcus and lunatus sulcus
	Left S temporal inf	Left Inferior temporal sulcus
	Left S temporal sup	Left Superior temporal sulcus (parallel sulcus)
	Left S oc-temp lat	Left Lateral occipito-temporal sulcus
	Left S central	Left Central sulcus (Rolando's fissure)
	Left S collat transv post	Left Posterior transverse collateral sulcus
	Right S calcarine	Right Calcarine sulcus
	Left S oc sup and transversal	Left Superior occipital sulcus and transverse occipital sulcus
	Right S subparietal	Right Subparietal sulcus
