# Supplementary material for: Increases in regional brain volume across two native South American male populations
Source: GeroScience. 2024 Apr 29;46(5):4563–83. doi: 10.1007/s11357-024-01168-2 (PMC11336037; doi:10.1007/s11357-024-01168-2)
Supplement: Supplementary file 5 — Supplementary file5 This workbook lists parameters for the distributions of daily minutes of moderate activity and stick test scores for Tsimane and Moseten distribution of mediating variables for the groups. The name of sheets correspond to each of the mediating variables. (XLSX 3340 KB) [file 11357_2024_1168_MOESM5_ESM.xlsx]

## Sheet: moderate minutes
moderate minutes
group	N	Mean	Std. Error	95% Confidence Interval			Pairwise Comparisons
				Lower Bound	Upper Bound		(I) group	(J) group	Mean Difference (I-J)	Std. Error	Sig
Tsimane males	305	172.347	4.092	164.314	180.381
Tsimane females	265	162.355	4.39	153.736	170.973		Tsimane males	Tsimane females	9.993	6.002	0.096
Moseten males	106	143.329	6.942	129.702	156.956			Moseten males	29.019	8.058	<.001
Moseten females	96	131.267	7.294	116.948	145.586			Moseten females	41.08	8.364	<.001
							Tsimane females	Tsimane males	-9.993	6.002	0.096
								Moseten males	19.026	8.214	0.021
								Moseten females	31.088	8.514	<.001
							Moseten males	Tsimane males	-29.019	8.058	<.001
								Tsimane females	-19.026	8.214	0.021
								Moseten females	12.062	10.07	0.231
							Moseten females	Tsimane males	-41.08	8.364	<.001
								Tsimane females	-31.088	8.514	<.001
								Moseten males	-12.062	10.07	0.231

## Sheet: stick score
stick design test
group	N	Mean	Std. Error	95% Confidence Interval			Pairwise Comparisons
				Lower Bound	Upper Bound		(I) group	(J) group	Mean Difference (I-J)	Std. Error	Sig
Tsimane males	214	9.262	0.17	8.927	9.596
Tsimane females	173	7.803	0.19	7.431	8.176		Tsimane males	Tsimane females	1.458	0.255	<.001
Moseten males	98	11.163	0.252	10.669	11.658			Moseten males	-1.902	0.304	<.001
Moseten females	70	10.214	0.298	9.629	10.8			Moseten females	-0.953	0.343	0.006
							Tsimane females	Tsimane males	-1.458	0.255	<.001
								Moseten males	-3.36	0.315	<.001
								Moseten females	-2.411	0.353	<.001
							Moseten males	Tsimane males	1.902	0.304	<.001
								Tsimane females	3.36	0.315	<.001
								Moseten females	0.949	0.39	0.015
							Moseten females	Tsimane males	0.953	0.343	0.006
								Tsimane females	2.411	0.353	<.001
								Moseten males	-0.949	0.39	0.015
