# Supplementary material for: Increases in regional brain volume across two native South American male populations
Source: GeroScience. 2024 Apr 29;46(5):4563–83. doi: 10.1007/s11357-024-01168-2 (PMC11336037; doi:10.1007/s11357-024-01168-2)
Supplement: Supplementary file 6 — Supplementary file6 This workbook contains result from the Cox hazards analysis to quantify the effect of sex, age, and regional brain volumes on mortality for the Tsimane and Moseten. The sheets are named based on the groups. (XLSX 57 KB) [file 11357_2024_1168_MOESM6_ESM.xlsx]

## Sheet: info
This workbook contains result from the Cox hazards analysis.
The workbooks are named based on the groups.

## Sheet: Tsimane
Tsimane
		sex				regional volume				age				bnf
Region (short name)	Region (long name)	beta	Hazard Ratio	p		beta	Hazard Ratio	p		beta	Hazard Ratio	p		0.000337838
Left G and S frontomargin	Left Fronto-marginal gyrus (of Wernicke) and sulcus	0.0330765	1.03363	0.668475		0.00119686	1.0012	0.504495		0.0103882	1.01044	0.0173678
Left G and S occipital inf	Left Inferior occipital gyrus (O3) and sulcus	0.0336851	1.03426	0.662475		0.000124104	1.00012	0.933872		0.00981399	1.00986	0.0228765
Left G and S paracentral	Left Paracentral lobule and sulcus	0.03701	1.0377	0.633193		-0.000788905	0.999211	0.594364		0.00957936	1.00963	0.0255158
Left G and S subcentral	Left Subcentral gyrus (central operculum) and sulci	0.0342818	1.03488	0.657257		0.00020198	1.0002	0.90187		0.00985603	1.0099	0.0229926
Left G and S transv frontopol	Left Transverse frontopolar gyri and sulci	0.0331349	1.03369	0.6677		0.00046363	1.00046	0.784957		0.0100415	1.01009	0.0211385
Left G and S cingul-Ant	Left Anterior part of the cingulate gyrus and sulcus (ACC)	0.0386417	1.0394	0.617584		0.000794185	1.00079	0.766416		0.0094592	1.0095	0.0280883
Left G and S cingul-Mid-Ant	Left Middle-anterior part of the cingulate gyrus and sulcus (aMCC)	0.0400463	1.04086	0.604742		-0.000151191	0.999849	0.948813		0.00928516	1.00933	0.0300861
Left G and S cingul-Mid-Post	Left Middle-posterior part of the cingulate gyrus and sulcus (pMCC)	0.0360398	1.0367	0.641116		-0.000599555	0.999401	0.794894		0.00960513	1.00965	0.0246138
Left G cingul-Post-dorsal	Left Posterior-dorsal part of the cingulate gyrus (dPCC)	0.0333738	1.03394	0.666648		-0.00140065	0.9986	0.566855		0.0098228	1.00987	0.0218589
Left G cingul-Post-ventral	Left Posterior-ventral part of the cingulate gyrus (vPCC, isthmus of the cingulate gyrus)	0.0362971	1.03696	0.639506		-0.00022826	0.999772	0.816755		0.00952001	1.00957	0.026635
Left G cuneus	Left Cuneus (O6)	0.0335776	1.03415	0.664097		0.000158805	1.00016	0.858319		0.00985556	1.0099	0.0213843
Left G front inf-Opercular	Left Opercular part of the inferior frontal gyrus	0.0335594	1.03413	0.663398		-6.38818e-05	0.999936	0.963144		0.00972249	1.00977	0.0248863
Left G front inf-Orbital	Left Orbital part of the inferior frontal gyrus	0.0330867	1.03364	0.668389		0.000757027	1.00076	0.673578		0.0100789	1.01013	0.0198961
Left G front inf-Triangul	Left Triangular part of the inferior frontal gyrus	0.0345692	1.03517	0.654943		0.000962869	1.00096	0.563929		0.0102326	1.01029	0.0183927
Left G front middle	Left Middle frontal gyrus (F2)	0.0337167	1.03429	0.662591		0.000518423	1.00052	0.776571		0.00996787	1.01002	0.0212598
Left G front sup	Left Superior frontal gyrus (F1)	0.0332505	1.03381	0.667288		0.000162797	1.00016	0.938574		0.00980662	1.00985	0.0227205
Left G Ins lg and S cent ins	Left Long insular gyrus and central sulcus of the insula	0.0359119	1.03656	0.642922		0.000166044	1.00017	0.941347		0.00950939	1.00955	0.0273112
Left G insular short	Left Short insular gyri	0.0335916	1.03416	0.663184		-9.41474e-06	0.999991	0.996787		0.00975521	1.0098	0.0243209
Left G occipital middle	Left Middle occipital gyrus (O2, lateral occipital gyrus)	0.033643	1.03422	0.662786		2.61304e-05	1.00003	0.982061		0.00976497	1.00981	0.0223406
Left G occipital sup	Left Superior occipital gyrus (O1)	0.0326796	1.03322	0.672203		3.47226e-05	1.00003	0.975539		0.00987894	1.00993	0.0218187
Left G oc-temp lat-fusifor	Left Lateral occipito-temporal gyrus (fusiform gyru O4-T4)	0.03345	1.03402	0.66517		-0.000154465	0.999846	0.824749		0.0097608	1.00981	0.022488
Left G oc-temp med-Lingual	Left Lingual gyru ligual part of the medial occipito-temporal gyru (O5)	0.0325979	1.03314	0.673483		-7.81286e-05	0.999922	0.940553		0.0097438	1.00979	0.0229757
Left G oc-temp med-Parahip	Left Parahippocampal gyru parahippocampal part of the medial occipito-temporal gyru (T5)	0.0380319	1.03876	0.623016		-0.00107949	0.998921	0.637652		0.00933886	1.00938	0.029597
Left G orbital	Left Orbital gyri	0.0340233	1.03461	0.660516		0.000590568	1.00059	0.731617		0.0100306	1.01008	0.0203438
Left G pariet inf-Angular	Left Angular gyrus	0.0341786	1.03477	0.658109		0.000208019	1.00021	0.894861		0.00985237	1.0099	0.022648
Left G pariet inf-Supramar	Left Supramarginal gyrus	0.0339861	1.03457	0.660053		0.000280508	1.00028	0.888297		0.00985844	1.00991	0.0232632
Left G parietal sup	Left Superior parietal lobule (lateral part of P1)	0.0316022	1.03211	0.682491		-0.000175509	0.999825	0.915035		0.00943314	1.00948	0.0291689
Left G postcentral	Left Postcentral gyrus	0.0335252	1.03409	0.664756		-0.000710587	0.99929	0.706787		0.00958568	1.00963	0.0258085
Left G precentral	Left Precentral gyrus	0.0327046	1.03325	0.67281		0.000114019	1.00011	0.952027		0.00979217	1.00984	0.0234268
Left G precuneus	Left Precuneus (medial part of P1)	0.0336443	1.03422	0.663004		7.39795e-05	1.00007	0.960247		0.00976758	1.00982	0.0224053
Left G rectus	Left Straight gyru Gyrus rectus	0.0345153	1.03512	0.65595		-0.000257631	0.999742	0.890151		0.0092505	1.00929	0.0337536
Left G subcallosal	Left Subcallosal are subcallosal gyrus	0.0338533	1.03443	0.661658		-0.000815871	0.999184	0.574493		0.00959404	1.00964	0.02481
Left G temp sup-G T transv	Left Anterior transverse temporal gyrus (of Heschl)	0.0355897	1.03623	0.644909		-0.00069135	0.999309	0.641241		0.00955218	1.0096	0.0258957
Left G temp sup-Lateral	Left Lateral aspect of the superior temporal gyrus	0.0340473	1.03463	0.659167		0.000221084	1.00022	0.900181		0.00983368	1.00988	0.0223821
Left G temp sup-Plan polar	Left Planum polare of the superior temporal gyrus	0.0337402	1.03432	0.662899		-6.34783e-05	0.999937	0.961296		0.00971605	1.00976	0.0250316
Left G temp sup-Plan tempo	Left Planum temporale or temporal plane of the superior temporal gyrus	0.0339095	1.03449	0.660199		0.000209717	1.00021	0.86946		0.00989955	1.00995	0.0228185
Left G temporal inf	Left Inferior temporal gyrus (T3)	0.0335041	1.03407	0.663923		0.000173415	1.00017	0.908775		0.00984117	1.00989	0.0228549
Left G temporal middle	Left Middle temporal gyrus (T2)	0.0394117	1.0402	0.61014		0.000494281	1.00049	0.789522		0.00966365	1.00971	0.0259079
Left Lat Fis-ant-Horizont	Left Horizontal ramus of the anterior segment of the lateral sulcus (or fissure)	0.0324939	1.03303	0.675364		-9.42484e-05	0.999906	0.880371		0.00973994	1.00979	0.0228251
Left Lat Fis-ant-Vertical	Left Vertical ramus of the anterior segment of the lateral sulcus (or fissure)	0.0337641	1.03434	0.663236		-0.000205983	0.999794	0.886009		0.00966954	1.00972	0.0254215
Left Lat Fis-post	Left Posterior ramus (or segment) of the lateral sulcus (or fissure)	0.0363534	1.03702	0.638864		-6.60629e-05	0.999934	0.97132		0.00947967	1.00952	0.0264028
Left Pole occipital	Left Occipital pole	0.0336739	1.03425	0.663372		4.19734e-05	1.00004	0.931763		0.00979529	1.00984	0.0221288
Left Pole temporal	Left Temporal pole	0.0368079	1.03749	0.633849		0.000269017	1.00027	0.886764		0.00950031	1.00955	0.0275722
Left S calcarine	Left Calcarine sulcus	0.0365452	1.03722	0.638366		0.000594182	1.00059	0.617552		0.00996961	1.01002	0.0201604
Left S central	Left Central sulcus (Rolando's fissure)	0.0372639	1.03797	0.629564		0.000523518	1.00052	0.637487		0.00975851	1.00981	0.0236083
Left S cingul-Marginalis	Left Marginal branch (or part) of the cingulate sulcus	0.039205	1.03998	0.613251		0.000721242	1.00072	0.692486		0.0095905	1.00964	0.0248807
Left S circular insula ant	Left Anterior segment of the circular sulcus of the insula	0.0367988	1.03748	0.634305		-0.00106897	0.998932	0.570944		0.00934908	1.00939	0.0290427
Left S circular insula inf	Left Inferior segment of the circular sulcus of the insula	0.0366458	1.03733	0.635372		-0.000132201	0.999868	0.953807		0.00943955	1.00948	0.0286838
Left S circular insula sup	Left Superior segment of the circular sulcus of the insula	0.0390149	1.03979	0.615681		-0.000522424	0.999478	0.830167		0.00924305	1.00929	0.0312137
Left S collat transv ant	Left Anterior transverse collateral sulcus	0.0336472	1.03422	0.663209		0.000427787	1.00043	0.786659		0.00995087	1.01	0.0214038
Left S collat transv post	Left Posterior transverse collateral sulcus	0.0347523	1.03536	0.655507		-0.000211711	0.999788	0.862699		0.0100584	1.01011	0.020496
Left S front inf	Left Inferior frontal sulcus	0.0385382	1.03929	0.619259		0.000451267	1.00045	0.79257		0.00961111	1.00966	0.0256124
Left S front middle	Left Middle frontal sulcus	0.0369932	1.03769	0.632266		0.000322033	1.00032	0.846198		0.00970786	1.00976	0.0250598
Left S front sup	Left Superior frontal sulcus	0.0402177	1.04104	0.603163		0.00041409	1.00041	0.799812		0.00945548	1.0095	0.0284857
Left S interm prim-Jensen	Left Sulcus intermedius primus (of Jensen)	0.0384173	1.03916	0.620385		0.00021711	1.00022	0.685146		0.00987439	1.00992	0.0227946
Left S intrapariet and P trans	Left Intraparietal sulcus (interparietal sulcus) and transverse parietal sulci	0.0407927	1.04164	0.599608		0.000726728	1.00073	0.462028		0.00995973	1.01001	0.0210083
Left S oc middle and Lunatus	Left Middle occipital sulcus and lunatus sulcus	0.0338144	1.03439	0.661109		-6.96833e-05	0.99993	0.912437		0.00969333	1.00974	0.0243618
Left S oc sup and transversal	Left Superior occipital sulcus and transverse occipital sulcus	0.0339945	1.03458	0.661367		0.000455138	1.00046	0.630947		0.0102396	1.01029	0.019167
Left S occipital ant	Left Anterior occipital sulcus and preoccipital notch (temporo-occipital incisure)	0.0398358	1.04064	0.607376		2.14726e-05	1.00002	0.983712		0.00931238	1.00936	0.0322113
Left S oc-temp lat	Left Lateral occipito-temporal sulcus	0.0364194	1.03709	0.63808		-6.62084e-05	0.999934	0.974124		0.00945597	1.0095	0.0280024
Left S oc-temp med and Lingual	Left Medial occipito-temporal sulcus (collateral sulcus) and lingual sulcus	0.0375676	1.03828	0.627745		0.00086059	1.00086	0.74414		0.00972407	1.00977	0.0233596
Left S orbital lateral	Left Lateral orbital sulcus	0.0371621	1.03786	0.630826		0.000239991	1.00024	0.858486		0.00956582	1.00961	0.0260833
Left S orbital med-olfact	Left Medial orbital sulcus (olfactory sulcus)	0.0346306	1.03524	0.655692		0.000795148	1.0008	0.594133		0.00977017	1.00982	0.0233473
Left S orbital-H Shaped	Left Orbital sulci (H-shaped sulci)	0.0373128	1.03802	0.630708		0.000348412	1.00035	0.859076		0.00963614	1.00968	0.0249886
Left S parieto occipital	Left Parieto-occipital sulcus (or fissure)	0.0350116	1.03563	0.652734		0.000507047	1.00051	0.742652		0.00991301	1.00996	0.0211838
Left S pericallosal	Left Pericallosal sulcus (S of corpus callosum)	0.0321272	1.03265	0.678589		-0.00027289	0.999727	0.79456		0.00958694	1.00963	0.0249916
Left S postcentral	Left Postcentral sulcus	0.0346767	1.03528	0.653699		0.000562249	1.00056	0.692834		0.0100298	1.01008	0.0203044
Left S precentral-inf-part	Left Inferior part of the precentral sulcus	0.0386594	1.03942	0.618249		0.000480779	1.00048	0.79274		0.00968476	1.00973	0.0256084
Left S precentral-sup-part	Left Superior part of the precentral sulcus	0.0374824	1.03819	0.627868		0.000379114	1.00038	0.773835		0.00961521	1.00966	0.0252911
Left S suborbital	Left Suborbital sulcus (sulcus rostrale supraorbital sulcus)	0.0351029	1.03573	0.650848		0.000660009	1.00066	0.711121		0.0099777	1.01003	0.020318
Left S subparietal	Left Subparietal sulcus	0.0362035	1.03687	0.641547		1.01844e-05	1.00001	0.994669		0.00948693	1.00953	0.0268024
Left S temporal inf	Left Inferior temporal sulcus	0.0362911	1.03696	0.638542		7.3049e-05	1.00007	0.96047		0.00951788	1.00956	0.0286667
Left S temporal sup	Left Superior temporal sulcus (parallel sulcus)	0.0338644	1.03444	0.661524		0.000226273	1.00023	0.894339		0.00983545	1.00988	0.0231094
Left S temporal transverse	Left Transverse temporal sulcus	0.0350841	1.03571	0.650711		0.000125	1.00013	0.860626		0.00988327	1.00993	0.0212767
Right G and S frontomargin	Right Fronto-marginal gyrus (of Wernicke) and sulcus	0.0361281	1.03679	0.6414		0.000240418	1.00024	0.897116		0.00975461	1.0098	0.0274339
Right G and S occipital inf	Right Inferior occipital gyrus (O3) and sulcus	0.0333605	1.03392	0.66529		0.000212198	1.00021	0.829884		0.00988397	1.00993	0.0215822
Right G and S paracentral	Right Paracentral lobule and sulcus	0.0339734	1.03456	0.660556		-0.000268161	0.999732	0.854065		0.00969061	1.00974	0.0242454
Right G and S subcentral	Right Subcentral gyrus (central operculum) and sulci	0.0341918	1.03478	0.657891		0.000160374	1.00016	0.881721		0.00983597	1.00988	0.0220168
Right G and S transv frontopol	Right Transverse frontopolar gyri and sulci	0.035276	1.03591	0.647976		-0.000605577	0.999395	0.731844		0.00948636	1.00953	0.0298985
Right G and S cingul-Ant	Right Anterior part of the cingulate gyrus and sulcus (ACC)	0.0394153	1.0402	0.610505		-0.000534892	0.999465	0.851407		0.00916186	1.0092	0.0342997
Right G and S cingul-Mid-Ant	Right Middle-anterior part of the cingulate gyrus and sulcus (aMCC)	0.0397888	1.04059	0.60791		-0.000650252	0.99935	0.796695		0.00922813	1.00927	0.0311989
Right G and S cingul-Mid-Post	Right Middle-posterior part of the cingulate gyrus and sulcus (pMCC)	0.0337347	1.03431	0.662688		0.000427376	1.00043	0.870633		0.00981266	1.00986	0.0218694
Right G cingul-Post-dorsal	Right Posterior-dorsal part of the cingulate gyrus (dPCC)	0.0368219	1.03751	0.633958		0.000136234	1.00014	0.92562		0.00960488	1.00965	0.0251145
Right G cingul-Post-ventral	Right Posterior-ventral part of the cingulate gyrus (vPCC, isthmus of the cingulate gyrus)	0.0336733	1.03425	0.663344		-6.44116e-06	0.999994	0.995773		0.00976071	1.00981	0.0223402
Right G cuneus	Right Cuneus (O6)	0.0376201	1.03834	0.626375		-0.000263946	0.999736	0.795686		0.00935494	1.0094	0.0304094
Right G front inf-Opercular	Right Opercular part of the inferior frontal gyrus	0.034231	1.03482	0.65732		-0.000152534	0.999847	0.928469		0.00976577	1.00981	0.0246542
Right G front inf-Orbital	Right Orbital part of the inferior frontal gyrus	0.0373399	1.03805	0.629252		0.00038907	1.00039	0.812132		0.00958255	1.00963	0.0257722
Right G front inf-Triangul	Right Triangular part of the inferior frontal gyrus	0.0367248	1.03741	0.634817		0.000963419	1.00096	0.567719		0.00988001	1.00993	0.0221518
Right G front middle	Right Middle frontal gyrus (F2)	0.0341161	1.0347	0.658651		0.000492409	1.00049	0.780331		0.00999141	1.01004	0.0214531
Right G front sup	Right Superior frontal gyrus (F1)	0.0332672	1.03383	0.666862		-0.000159745	0.99984	0.942056		0.00969275	1.00974	0.0257806
Right G Ins lg and S cent ins	Right Long insular gyrus and central sulcus of the insula	0.0340818	1.03467	0.659225		-0.000425025	0.999575	0.856286		0.00978529	1.00983	0.0224704
Right G insular short	Right Short insular gyri	0.0359919	1.03665	0.641591		-0.000409154	0.999591	0.865314		0.00944743	1.00949	0.0291171
Right G occipital middle	Right Middle occipital gyrus (O2, lateral occipital gyrus)	0.0311753	1.03167	0.686368		0.00030026	1.0003	0.803892		0.00976385	1.00981	0.0228674
Right G occipital sup	Right Superior occipital gyrus (O1)	0.0334885	1.03406	0.664205		4.21145e-05	1.00004	0.967818		0.00977788	1.00983	0.0226997
Right G oc-temp lat-fusifor	Right Lateral occipito-temporal gyrus (fusiform gyru O4-T4)	0.0366947	1.03738	0.63569		0.000130263	1.00013	0.948129		0.0096021	1.00965	0.0253555
Right G oc-temp med-Lingual	Right Lingual gyru ligual part of the medial occipito-temporal gyru (O5)	0.0361005	1.03676	0.641496		-6.06391e-06	0.999994	0.995598		0.00961679	1.00966	0.0268419
Right G oc-temp med-Parahip	Right Parahippocampal gyru parahippocampal part of the medial occipito-temporal gyru (T5)	0.0383603	1.03911	0.62179		-0.000310208	0.99969	0.885327		0.00905876	1.0091	0.0355844
Right G orbital	Right Orbital gyri	0.0342504	1.03484	0.658339		-0.000107499	0.999893	0.955747		0.00924663	1.00929	0.0322997
Right G pariet inf-Angular	Right Angular gyrus	0.034789	1.0354	0.652066		0.000743883	1.00074	0.675816		0.0101213	1.01017	0.0198976
Right G pariet inf-Supramar	Right Supramarginal gyrus	0.0344684	1.03507	0.655465		0.000285938	1.00029	0.877264		0.00985543	1.0099	0.0225965
Right G parietal sup	Right Superior parietal lobule (lateral part of P1)	0.0328425	1.03339	0.670721		0.000471759	1.00047	0.775173		0.00999281	1.01004	0.0212018
Right G postcentral	Right Postcentral gyrus	0.0360397	1.0367	0.641591		5.73884e-05	1.00006	0.974257		0.00962061	1.00967	0.0262176
Right G precentral	Right Precentral gyrus	0.0327311	1.03327	0.672064		0.00036039	1.00036	0.855895		0.00991573	1.00997	0.0229299
Right G precuneus	Right Precuneus (medial part of P1)	0.0334327	1.034	0.664605		-0.000201889	0.999798	0.862778		0.00967272	1.00972	0.0243097
Right G rectus	Right Straight gyru Gyrus rectus	0.0368719	1.03756	0.634501		0.000688098	1.00069	0.723156		0.00987128	1.00992	0.0232404
Right G subcallosal	Right Subcallosal are subcallosal gyrus	0.039227	1.04001	0.612475		-0.000483243	0.999517	0.736333		0.00944807	1.00949	0.0273583
Right G temp sup-G T transv	Right Anterior transverse temporal gyrus (of Heschl)	0.0336197	1.03419	0.663429		-1.20271e-05	0.999988	0.994027		0.00975445	1.0098	0.0231325
Right G temp sup-Lateral	Right Lateral aspect of the superior temporal gyrus	0.0324392	1.03297	0.675336		-0.000340494	0.99966	0.723345		0.00967655	1.00972	0.0242291
Right G temp sup-Plan polar	Right Planum polare of the superior temporal gyrus	0.0332848	1.03384	0.666866		9.58203e-05	1.0001	0.948234		0.00982821	1.00988	0.0236503
Right G temp sup-Plan tempo	Right Planum temporale or temporal plane of the superior temporal gyrus	0.033727	1.0343	0.662606		0.000754822	1.00076	0.688061		0.0102679	1.01032	0.019813
Right G temporal inf	Right Inferior temporal gyrus (T3)	0.0368903	1.03758	0.63289		0.00026821	1.00027	0.87083		0.00979643	1.00984	0.0226298
Right G temporal middle	Right Middle temporal gyrus (T2)	0.0369199	1.03761	0.633117		-0.000768484	0.999232	0.587119		0.00945908	1.0095	0.0270046
Right Lat Fis-ant-Horizont	Right Horizontal ramus of the anterior segment of the lateral sulcus (or fissure)	0.036532	1.03721	0.637935		9.07836e-05	1.00009	0.93478		0.00951032	1.00956	0.0271623
Right Lat Fis-ant-Vertical	Right Vertical ramus of the anterior segment of the lateral sulcus (or fissure)	0.0337145	1.03429	0.662675		-9.77214e-07	0.999999	0.999446		0.00976463	1.00981	0.0241752
Right Lat Fis-post	Right Posterior ramus (or segment) of the lateral sulcus (or fissure)	0.0344923	1.03509	0.656387		0.000586346	1.00059	0.776882		0.00997732	1.01003	0.0207521
Right Pole occipital	Right Occipital pole	0.0336702	1.03424	0.662347		0.000425639	1.00043	0.5962		0.010051	1.0101	0.019271
Right Pole temporal	Right Temporal pole	0.0367329	1.03742	0.636038		1.48093e-05	1.00001	0.994262		0.00959043	1.00964	0.0277431
Right S calcarine	Right Calcarine sulcus	0.0336617	1.03423	0.664336		0.000320491	1.00032	0.756539		0.00995598	1.01001	0.0216154
Right S central	Right Central sulcus (Rolando's fissure)	0.0336966	1.03427	0.66281		0.000278732	1.00028	0.821904		0.00991922	1.00997	0.0222089
Right S cingul-Marginalis	Right Marginal branch (or part) of the cingulate sulcus	0.0385812	1.03934	0.619365		0.0013439	1.00134	0.523677		0.00981565	1.00986	0.0225695
Right S circular insula ant	Right Anterior segment of the circular sulcus of the insula	0.0326615	1.0332	0.673747		-0.000670704	0.99933	0.732769		0.00946818	1.00951	0.0297032
Right S circular insula inf	Right Inferior segment of the circular sulcus of the insula	0.0357059	1.03635	0.644842		0.000863201	1.00086	0.7114		0.0099779	1.01003	0.0211345
Right S circular insula sup	Right Superior segment of the circular sulcus of the insula	0.0363617	1.03703	0.639571		-2.33233e-05	0.999977	0.992014		0.00946761	1.00951	0.0290207
Right S collat transv ant	Right Anterior transverse collateral sulcus	0.0338005	1.03438	0.661958		0.000285128	1.00029	0.845912		0.00994561	1.01	0.0225542
Right S collat transv post	Right Posterior transverse collateral sulcus	0.0335522	1.03412	0.664125		1.73424e-05	1.00002	0.984753		0.00976486	1.00981	0.0232678
Right S front inf	Right Inferior frontal sulcus	0.0358632	1.03651	0.643189		0.000814979	1.00082	0.609482		0.0100743	1.01013	0.0193986
Right S front middle	Right Middle frontal sulcus	0.0354479	1.03608	0.64712		0.000770386	1.00077	0.6533		0.0101419	1.01019	0.0195629
Right S front sup	Right Superior frontal sulcus	0.035648	1.03629	0.645016		0.000581151	1.00058	0.727383		0.00999102	1.01004	0.0205173
Right S interm prim-Jensen	Right Sulcus intermedius primus (of Jensen)	0.0325555	1.03309	0.67493		-0.000202786	0.999797	0.792532		0.00963045	1.00968	0.0250343
Right S intrapariet and P trans	Right Intraparietal sulcus (interparietal sulcus) and transverse parietal sulci	0.0393968	1.04018	0.612667		0.000491286	1.00049	0.690952		0.009744	1.00979	0.0240514
Right S oc middle and Lunatus	Right Middle occipital sulcus and lunatus sulcus	0.0329136	1.03346	0.6703		-0.000111716	0.999888	0.856378		0.00963057	1.00968	0.0257124
Right S oc sup and transversal	Right Superior occipital sulcus and transverse occipital sulcus	0.0325587	1.03309	0.675943		5.89252e-05	1.00006	0.939376		0.00983612	1.00988	0.0230426
Right S occipital ant	Right Anterior occipital sulcus and preoccipital notch (temporo-occipital incisure)	0.0334211	1.03399	0.666328		0.000184279	1.00018	0.835223		0.00987461	1.00992	0.0218212
Right S oc-temp lat	Right Lateral occipito-temporal sulcus	0.0381375	1.03887	0.622414		0.000412261	1.00041	0.821525		0.00977509	1.00982	0.0236616
Right S oc-temp med and Lingual	Right Medial occipito-temporal sulcus (collateral sulcus) and lingual sulcus	0.0354251	1.03606	0.64789		0.000227805	1.00023	0.884513		0.00963982	1.00969	0.0249127
Right S orbital lateral	Right Lateral orbital sulcus	0.0378767	1.0386	0.625227		0.000673248	1.00067	0.58874		0.00960084	1.00965	0.0264957
Right S orbital med-olfact	Right Medial orbital sulcus (olfactory sulcus)	0.0366818	1.03736	0.635184		0.00035739	1.00036	0.802015		0.00956672	1.00961	0.0257064
Right S orbital-H Shaped	Right Orbital sulci (H-shaped sulci)	0.0372906	1.03799	0.630557		0.000770165	1.00077	0.687001		0.00976389	1.00981	0.0234827
Right S parieto occipital	Right Parieto-occipital sulcus (or fissure)	0.035421	1.03606	0.648831		0.000343354	1.00034	0.798928		0.00973954	1.00979	0.0241223
Right S pericallosal	Right Pericallosal sulcus (S of corpus callosum)	0.0375972	1.03831	0.627467		5.30576e-05	1.00005	0.977497		0.00953742	1.00958	0.0262489
Right S postcentral	Right Postcentral sulcus	0.0334465	1.03401	0.665927		0.000182999	1.00018	0.90697		0.00987373	1.00992	0.0222681
Right S precentral-inf-part	Right Inferior part of the precentral sulcus	0.0371653	1.03786	0.631329		0.00120651	1.00121	0.507558		0.0103166	1.01037	0.0176524
Right S precentral-sup-part	Right Superior part of the precentral sulcus	0.0354524	1.03609	0.647012		0.000377989	1.00038	0.784342		0.00991303	1.00996	0.0212216
Right S suborbital	Right Suborbital sulcus (sulcus rostrale supraorbital sulcus)	0.0341844	1.03478	0.658807		-0.00031189	0.999688	0.838252		0.00983763	1.00989	0.0224802
Right S subparietal	Right Subparietal sulcus	0.0387627	1.03952	0.618361		0.000575731	1.00058	0.7159		0.00970457	1.00975	0.0237962
Right S temporal inf	Right Inferior temporal sulcus	0.0348583	1.03547	0.651755		0.000723528	1.00072	0.650859		0.0103163	1.01037	0.0190092
Right S temporal sup	Right Superior temporal sulcus (parallel sulcus)	0.0365655	1.03724	0.636663		0.000945611	1.00095	0.579344		0.0102317	1.01028	0.0187036
Right S temporal transverse	Right Transverse temporal sulcus	0.0326596	1.0332	0.673399		0.000465073	1.00047	0.743671		0.00998282	1.01003	0.02016

## Sheet: Moseten
Moseten
		sex				regional volume				age
Region (short name)	Region (long name)	beta	Hazard Ratio	p		beta	Hazard Ratio	p		beta	Hazard Ratio	p
Left G and S frontomargin	Left Fronto-marginal gyrus (of Wernicke) and sulcus	0.0285732	1.02899	0.79263		0.000186578	1.00019	0.938492		0.00771911	1.00775	0.205988
Left G and S occipital inf	Left Inferior occipital gyrus (O3) and sulcus	0.0288645	1.02929	0.791381		-5.59694e-05	0.999944	0.981637		0.00784147	1.00787	0.201295
Left G and S paracentral	Left Paracentral lobule and sulcus	0.0340488	1.03464	0.754201		0.00109043	1.00109	0.632398		0.00701958	1.00704	0.251229
Left G and S subcentral	Left Subcentral gyrus (central operculum) and sulci	0.0286848	1.0291	0.792065		0.000496178	1.0005	0.843769		0.00801521	1.00805	0.196713
Left G and S transv frontopol	Left Transverse frontopolar gyri and sulci	0.0274736	1.02785	0.800341		0.000878745	1.00088	0.708008		0.00782659	1.00786	0.199085
Left G and S cingul-Ant	Left Anterior part of the cingulate gyrus and sulcus (ACC)	0.0290142	1.02944	0.789663		0.000559152	1.00056	0.879841		0.00779665	1.00783	0.205043
Left G and S cingul-Mid-Ant	Left Middle-anterior part of the cingulate gyrus and sulcus (aMCC)	0.0280356	1.02843	0.796168		9.58663e-05	1.0001	0.975826		0.00768983	1.00772	0.207747
Left G and S cingul-Mid-Post	Left Middle-posterior part of the cingulate gyrus and sulcus (pMCC)	0.0294623	1.0299	0.786423		0.000689416	1.00069	0.825946		0.00775869	1.00779	0.203811
Left G cingul-Post-dorsal	Left Posterior-dorsal part of the cingulate gyrus (dPCC)	0.0227369	1.023	0.834482		0.000237322	1.00024	0.939556		0.00707493	1.0071	0.250719
Left G cingul-Post-ventral	Left Posterior-ventral part of the cingulate gyrus (vPCC, isthmus of the cingulate gyrus)	0.0196852	1.01988	0.857006		0.000421371	1.00042	0.731274		0.00691611	1.00694	0.258389
Left G cuneus	Left Cuneus (O6)	0.0260057	1.02635	0.811268		-0.000269987	0.99973	0.825658		0.00766345	1.00769	0.210055
Left G front inf-Opercular	Left Opercular part of the inferior frontal gyrus	0.0283958	1.0288	0.793438		0.000325885	1.00033	0.860642		0.00777888	1.00781	0.203072
Left G front inf-Orbital	Left Orbital part of the inferior frontal gyrus	0.0278675	1.02826	0.797748		0.000372937	1.00037	0.875603		0.00772878	1.00776	0.205112
Left G front inf-Triangul	Left Triangular part of the inferior frontal gyrus	0.0295821	1.03002	0.785448		0.000197452	1.0002	0.926881		0.00784578	1.00788	0.200505
Left G front middle	Left Middle frontal gyrus (F2)	0.0281418	1.02854	0.795305		0.00010817	1.00011	0.964358		0.00769498	1.00772	0.20655
Left G front sup	Left Superior frontal gyrus (F1)	0.0299769	1.03043	0.78258		0.00056081	1.00056	0.839485		0.00790765	1.00794	0.197365
Left G Ins lg and S cent ins	Left Long insular gyrus and central sulcus of the insula	0.0282424	1.02865	0.794691		0.000919232	1.00092	0.769192		0.00786053	1.00789	0.199268
Left G insular short	Left Short insular gyri	0.0274625	1.02784	0.800631		0.00119194	1.00119	0.72911		0.00792515	1.00796	0.196083
Left G occipital middle	Left Middle occipital gyrus (O2, lateral occipital gyrus)	0.0279449	1.02834	0.796602		-0.000186052	0.999814	0.91309		0.00771359	1.00774	0.205706
Left G occipital sup	Left Superior occipital gyrus (O1)	0.0276515	1.02804	0.798699		0.000423146	1.00042	0.776341		0.00761369	1.00764	0.211438
Left G oc-temp lat-fusifor	Left Lateral occipito-temporal gyrus (fusiform gyru O4-T4)	0.0266937	1.02705	0.807417		-4.77271e-05	0.999952	0.951065		0.00774043	1.00777	0.208112
Left G oc-temp med-Lingual	Left Lingual gyru ligual part of the medial occipito-temporal gyru (O5)	0.0271899	1.02756	0.802815		0.00028661	1.00029	0.849503		0.00765136	1.00768	0.210283
Left G oc-temp med-Parahip	Left Parahippocampal gyru parahippocampal part of the medial occipito-temporal gyru (T5)	0.0274248	1.0278	0.801107		-0.000786483	0.999214	0.81971		0.00782062	1.00785	0.200534
Left G orbital	Left Orbital gyri	0.0306783	1.03115	0.778592		0.000296569	1.0003	0.915998		0.00803572	1.00807	0.194068
Left G pariet inf-Angular	Left Angular gyrus	0.028596	1.02901	0.792876		0.000288965	1.00029	0.89658		0.00770578	1.00774	0.205562
Left G pariet inf-Supramar	Left Supramarginal gyrus	0.0283804	1.02879	0.793993		0.000639267	1.00064	0.812546		0.00781819	1.00785	0.200618
Left G parietal sup	Left Superior parietal lobule (lateral part of P1)	0.0329804	1.03353	0.762463		0.000974636	1.00098	0.678301		0.00776738	1.0078	0.201923
Left G postcentral	Left Postcentral gyrus	0.0272415	1.02762	0.80228		0.000506072	1.00051	0.864113		0.00774722	1.00778	0.20428
Left G precentral	Left Precentral gyrus	0.0297805	1.03023	0.784246		0.000133662	1.00013	0.96125		0.00786579	1.0079	0.200501
Left G precuneus	Left Precuneus (medial part of P1)	0.028209	1.02861	0.794732		0.000428665	1.00043	0.842873		0.00783578	1.00787	0.201567
Left G rectus	Left Straight gyru Gyrus rectus	0.0291335	1.02956	0.78881		-0.000690153	0.99931	0.785862		0.00761332	1.00764	0.212637
Left G subcallosal	Left Subcallosal are subcallosal gyrus	0.0283759	1.02878	0.794195		0.000620039	1.00062	0.785597		0.00793967	1.00797	0.1984
Left G temp sup-G T transv	Left Anterior transverse temporal gyrus (of Heschl)	0.028194	1.0286	0.794889		0.00015471	1.00015	0.938357		0.0077456	1.00778	0.20718
Left G temp sup-Lateral	Left Lateral aspect of the superior temporal gyrus	0.0263229	1.02667	0.809631		0.00011227	1.00011	0.966771		0.00795724	1.00799	0.203594
Left G temp sup-Plan polar	Left Planum polare of the superior temporal gyrus	0.027115	1.02749	0.802579		0.00054681	1.00055	0.75947		0.00791107	1.00794	0.196875
Left G temp sup-Plan tempo	Left Planum temporale or temporal plane of the superior temporal gyrus	0.0284843	1.02889	0.793825		6.97953e-05	1.00007	0.964216		0.00766964	1.0077	0.208442
Left G temporal inf	Left Inferior temporal gyrus (T3)	0.0283801	1.02879	0.794533		3.9192e-05	1.00004	0.985257		0.00767208	1.0077	0.208059
Left G temporal middle	Left Middle temporal gyrus (T2)	0.0268817	1.02725	0.804725		0.000402784	1.0004	0.874902		0.00772155	1.00775	0.205058
Left Lat Fis-ant-Horizont	Left Horizontal ramus of the anterior segment of the lateral sulcus (or fissure)	0.0322347	1.03276	0.767289		0.000506857	1.00051	0.56356		0.00829535	1.00833	0.179967
Left Lat Fis-ant-Vertical	Left Vertical ramus of the anterior segment of the lateral sulcus (or fissure)	0.0287504	1.02917	0.791944		0.000129034	1.00013	0.943973		0.00785225	1.00788	0.201064
Left Lat Fis-post	Left Posterior ramus (or segment) of the lateral sulcus (or fissure)	0.029148	1.02958	0.789738		0.000229526	1.00023	0.936509		0.00782181	1.00785	0.203378
Left Pole occipital	Left Occipital pole	0.0279032	1.0283	0.797766		-0.000100207	0.9999	0.891663		0.00791233	1.00794	0.199182
Left Pole temporal	Left Temporal pole	0.0301228	1.03058	0.782121		0.00135066	1.00135	0.658464		0.00790991	1.00794	0.195456
Left S calcarine	Left Calcarine sulcus	0.0298286	1.03028	0.783704		-0.000633253	0.999367	0.740431		0.00789213	1.00792	0.198321
Left S central	Left Central sulcus (Rolando's fissure)	0.0281975	1.0286	0.796079		-0.000115252	0.999885	0.935589		0.0078286	1.00786	0.201109
Left S cingul-Marginalis	Left Marginal branch (or part) of the cingulate sulcus	0.0292061	1.02964	0.788937		5.99596e-05	1.00006	0.983087		0.00782069	1.00785	0.203322
Left S circular insula ant	Left Anterior segment of the circular sulcus of the insula	0.0307277	1.0312	0.777775		-0.000281376	0.999719	0.914386		0.0079483	1.00798	0.197096
Left S circular insula inf	Left Inferior segment of the circular sulcus of the insula	0.0353029	1.03593	0.746471		0.000121063	1.00012	0.969891		0.00711671	1.00714	0.243908
Left S circular insula sup	Left Superior segment of the circular sulcus of the insula	0.0280131	1.02841	0.797446		-0.000294267	0.999706	0.937835		0.00764596	1.00768	0.21406
Left S collat transv ant	Left Anterior transverse collateral sulcus	0.0285828	1.029	0.792572		-0.000239936	0.99976	0.912186		0.00771406	1.00774	0.206611
Left S collat transv post	Left Posterior transverse collateral sulcus	0.0350361	1.03566	0.748897		0.000353081	1.00035	0.856347		0.00721039	1.00724	0.239973
Left S front inf	Left Inferior frontal sulcus	0.0268723	1.02724	0.80481		-0.000333525	0.999667	0.880528		0.00767054	1.0077	0.207911
Left S front middle	Left Middle frontal sulcus	0.02789	1.02828	0.797035		-8.44449e-05	0.999916	0.967268		0.00766577	1.0077	0.209315
Left S front sup	Left Superior frontal sulcus	0.0288713	1.02929	0.791209		2.11758e-05	1.00002	0.991417		0.00771423	1.00774	0.207121
Left S interm prim-Jensen	Left Sulcus intermedius primus (of Jensen)	0.0293404	1.02978	0.788097		-5.47012e-05	0.999945	0.924089		0.00786645	1.0079	0.201106
Left S intrapariet and P trans	Left Intraparietal sulcus (interparietal sulcus) and transverse parietal sulci	0.0285982	1.02901	0.792942		-0.000234733	0.999765	0.836414		0.00787488	1.00791	0.200452
Left S oc middle and Lunatus	Left Middle occipital sulcus and lunatus sulcus	0.0282447	1.02865	0.794499		-7.99777e-05	0.99992	0.895276		0.00773956	1.00777	0.204835
Left S oc sup and transversal	Left Superior occipital sulcus and transverse occipital sulcus	0.0273568	1.02773	0.801376		5.49762e-05	1.00005	0.963067		0.00769099	1.00772	0.207339
Left S occipital ant	Left Anterior occipital sulcus and preoccipital notch (temporo-occipital incisure)	0.034284	1.03488	0.753309		-0.000263247	0.999737	0.842236		0.00739703	1.00742	0.227052
Left S oc-temp lat	Left Lateral occipito-temporal sulcus	0.0276133	1.028	0.801004		-0.000200057	0.9998	0.94929		0.00769296	1.00772	0.208067
Left S oc-temp med and Lingual	Left Medial occipito-temporal sulcus (collateral sulcus) and lingual sulcus	0.0275999	1.02798	0.799351		0.000253958	1.00025	0.94835		0.00771678	1.00775	0.206455
Left S orbital lateral	Left Lateral orbital sulcus	0.0310934	1.03158	0.775689		0.000391522	1.00039	0.829584		0.00797268	1.008	0.197118
Left S orbital med-olfact	Left Medial orbital sulcus (olfactory sulcus)	0.0283767	1.02878	0.794968		0.000733641	1.00073	0.731572		0.00816418	1.0082	0.187242
Left S orbital-H Shaped	Left Orbital sulci (H-shaped sulci)	0.0279845	1.02838	0.797024		0.000359876	1.00036	0.89453		0.00769901	1.00773	0.207164
Left S parieto occipital	Left Parieto-occipital sulcus (or fissure)	0.0287034	1.02912	0.793063		-3.41681e-05	0.999966	0.988455		0.0078544	1.00789	0.202624
Left S pericallosal	Left Pericallosal sulcus (S of corpus callosum)	0.0320954	1.03262	0.768618		-0.00073178	0.999268	0.601567		0.00784902	1.00788	0.199083
Left S postcentral	Left Postcentral sulcus	0.029706	1.03015	0.78546		-0.000143562	0.999856	0.938421		0.0079448	1.00798	0.198967
Left S precentral-inf-part	Left Inferior part of the precentral sulcus	0.0296361	1.03008	0.786842		0.000242452	1.00024	0.918659		0.00783428	1.00787	0.201999
Left S precentral-sup-part	Left Superior part of the precentral sulcus	0.0270563	1.02743	0.803413		-0.000196037	0.999804	0.904161		0.00767088	1.0077	0.207855
Left S suborbital	Left Suborbital sulcus (sulcus rostrale supraorbital sulcus)	0.0259311	1.02627	0.813234		-0.000489998	0.99951	0.846658		0.0077257	1.00776	0.208066
Left S subparietal	Left Subparietal sulcus	0.0276306	1.02802	0.798908		-0.000262363	0.999738	0.902329		0.0076623	1.00769	0.208544
Left S temporal inf	Left Inferior temporal sulcus	0.0271625	1.02753	0.802942		-0.0001327	0.999867	0.950381		0.00771001	1.00774	0.206187
Left S temporal sup	Left Superior temporal sulcus (parallel sulcus)	0.0282863	1.02869	0.795741		4.60238e-05	1.00005	0.984217		0.00785239	1.00788	0.201502
Left S temporal transverse	Left Transverse temporal sulcus	0.0255603	1.02589	0.815185		-0.000331278	0.999669	0.66999		0.00819533	1.00823	0.186717
Right G and S frontomargin	Right Fronto-marginal gyrus (of Wernicke) and sulcus	0.0295548	1.03	0.785623		0.000491291	1.00049	0.842216		0.00779928	1.00783	0.201564
Right G and S occipital inf	Right Inferior occipital gyrus (O3) and sulcus	0.027599	1.02798	0.799741		-5.74047e-05	0.999943	0.965983		0.00768676	1.00772	0.206794
Right G and S paracentral	Right Paracentral lobule and sulcus	0.0272816	1.02766	0.80134		0.000969972	1.00097	0.637338		0.00774853	1.00778	0.202967
Right G and S subcentral	Right Subcentral gyrus (central operculum) and sulci	0.0243333	1.02463	0.823893		-0.000328377	0.999672	0.797796		0.00775093	1.00778	0.203788
Right G and S transv frontopol	Right Transverse frontopolar gyri and sulci	0.0292554	1.02969	0.787494		0.000650861	1.00065	0.787429		0.00783232	1.00786	0.19982
Right G and S cingul-Ant	Right Anterior part of the cingulate gyrus and sulcus (ACC)	0.0293706	1.02981	0.786986		0.000729744	1.00073	0.845221		0.0078115	1.00784	0.201534
Right G and S cingul-Mid-Ant	Right Middle-anterior part of the cingulate gyrus and sulcus (aMCC)	0.0316261	1.03213	0.771829		0.000938147	1.00094	0.784404		0.00800668	1.00804	0.194247
Right G and S cingul-Mid-Post	Right Middle-posterior part of the cingulate gyrus and sulcus (pMCC)	0.028548	1.02896	0.792938		-0.000500715	0.999499	0.886872		0.00777058	1.0078	0.207153
Right G cingul-Post-dorsal	Right Posterior-dorsal part of the cingulate gyrus (dPCC)	0.0281719	1.02857	0.79504		0.000145716	1.00015	0.941454		0.00768643	1.00772	0.206718
Right G cingul-Post-ventral	Right Posterior-ventral part of the cingulate gyrus (vPCC, isthmus of the cingulate gyrus)	0.0221842	1.02243	0.838924		0.000115394	1.00012	0.938511		0.00702018	1.00704	0.250511
Right G cuneus	Right Cuneus (O6)	0.0302804	1.03074	0.780582		0.000350477	1.00035	0.769114		0.00762356	1.00765	0.210859
Right G front inf-Opercular	Right Opercular part of the inferior frontal gyrus	0.0306811	1.03116	0.777758		0.000777763	1.00078	0.728653		0.00785047	1.00788	0.198178
Right G front inf-Orbital	Right Orbital part of the inferior frontal gyrus	0.0279931	1.02839	0.796358		5.69334e-06	1.00001	0.997925		0.00768523	1.00771	0.207429
Right G front inf-Triangul	Right Triangular part of the inferior frontal gyrus	0.0288155	1.02923	0.791295		0.000181188	1.00018	0.934464		0.00770363	1.00773	0.205996
Right G front middle	Right Middle frontal gyrus (F2)	0.035429	1.03606	0.744567		0.000507405	1.00051	0.8198		0.00713119	1.00716	0.242596
Right G front sup	Right Superior frontal gyrus (F1)	0.0283138	1.02872	0.793984		0.000882342	1.00088	0.746637		0.00777936	1.00781	0.201496
Right G Ins lg and S cent ins	Right Long insular gyrus and central sulcus of the insula	0.0273024	1.02768	0.801975		-0.000286934	0.999713	0.933311		0.00763726	1.00767	0.211766
Right G insular short	Right Short insular gyri	0.027206	1.02758	0.802826		0.000717271	1.00072	0.825473		0.0078589	1.00789	0.200933
Right G occipital middle	Right Middle occipital gyrus (O2, lateral occipital gyrus)	0.0275359	1.02792	0.800372		0.000334402	1.00033	0.849809		0.00774867	1.00778	0.206386
Right G occipital sup	Right Superior occipital gyrus (O1)	0.0280436	1.02844	0.795902		-0.000146718	0.999853	0.917597		0.00768966	1.00772	0.206605
Right G oc-temp lat-fusifor	Right Lateral occipito-temporal gyrus (fusiform gyru O4-T4)	0.028242	1.02864	0.794931		-0.00068358	0.999317	0.775312		0.00757537	1.0076	0.214497
Right G oc-temp med-Lingual	Right Lingual gyru ligual part of the medial occipito-temporal gyru (O5)	0.0262866	1.02664	0.809941		0.000223155	1.00022	0.882144		0.00772605	1.00776	0.205524
Right G oc-temp med-Parahip	Right Parahippocampal gyru parahippocampal part of the medial occipito-temporal gyru (T5)	0.0271256	1.0275	0.803522		0.00125146	1.00125	0.707751		0.00802992	1.00806	0.192717
Right G orbital	Right Orbital gyri	0.0302706	1.03073	0.781481		0.000422651	1.00042	0.888214		0.007865	1.0079	0.199465
Right G pariet inf-Angular	Right Angular gyrus	0.027629	1.02801	0.799244		8.85819e-05	1.00009	0.971825		0.00768285	1.00771	0.206932
Right G pariet inf-Supramar	Right Supramarginal gyrus	0.0353125	1.03594	0.746313		0.000538137	1.00054	0.83381		0.00715006	1.00718	0.24265
Right G parietal sup	Right Superior parietal lobule (lateral part of P1)	0.0285615	1.02897	0.792268		0.00047629	1.00048	0.814761		0.00774239	1.00777	0.203737
Right G postcentral	Right Postcentral gyrus	0.02794	1.02833	0.797584		0.000621369	1.00062	0.816696		0.00771809	1.00775	0.204876
Right G precentral	Right Precentral gyrus	0.029593	1.03004	0.785864		0.000361099	1.00036	0.886326		0.00792156	1.00795	0.196945
Right G precuneus	Right Precuneus (medial part of P1)	0.0343379	1.03493	0.753111		-5.93623e-06	0.999994	0.996858		0.00729695	1.00732	0.232005
Right G rectus	Right Straight gyru Gyrus rectus	0.0287424	1.02916	0.79136		3.45057e-05	1.00003	0.989316		0.00769748	1.00773	0.207691
Right G subcallosal	Right Subcallosal are subcallosal gyrus	0.0262365	1.02658	0.809283		0.000672808	1.00067	0.753676		0.00801732	1.00805	0.195256
Right G temp sup-G T transv	Right Anterior transverse temporal gyrus (of Heschl)	0.0263058	1.02665	0.809105		0.000412354	1.00041	0.862181		0.0078857	1.00792	0.203408
Right G temp sup-Lateral	Right Lateral aspect of the superior temporal gyrus	0.0279569	1.02835	0.79655		-1.69439e-05	0.999983	0.989318		0.00768747	1.00772	0.207033
Right G temp sup-Plan polar	Right Planum polare of the superior temporal gyrus	0.027571	1.02795	0.799449		0.000168736	1.00017	0.930478		0.00775809	1.00779	0.206926
Right G temp sup-Plan tempo	Right Planum temporale or temporal plane of the superior temporal gyrus	0.0242744	1.02457	0.82476		0.000636532	1.00064	0.787774		0.00792337	1.00795	0.196803
Right G temporal inf	Right Inferior temporal gyrus (T3)	0.029368	1.0298	0.787583		0.000418397	1.00042	0.862957		0.00769654	1.00773	0.207461
Right G temporal middle	Right Middle temporal gyrus (T2)	0.0284826	1.02889	0.79293		0.000226904	1.00023	0.906472		0.00767556	1.00771	0.207468
Right Lat Fis-ant-Horizont	Right Horizontal ramus of the anterior segment of the lateral sulcus (or fissure)	0.0299945	1.03045	0.785592		-4.96456e-05	0.99995	0.973535		0.00802489	1.00806	0.194089
Right Lat Fis-ant-Vertical	Right Vertical ramus of the anterior segment of the lateral sulcus (or fissure)	0.0297728	1.03022	0.784342		3.85158e-05	1.00004	0.983753		0.00782766	1.00786	0.201004
Right Lat Fis-post	Right Posterior ramus (or segment) of the lateral sulcus (or fissure)	0.0304798	1.03095	0.780597		-4.92624e-05	0.999951	0.987643		0.00796489	1.008	0.199244
Right Pole occipital	Right Occipital pole	0.0298651	1.03032	0.783716		8.18279e-05	1.00008	0.94158		0.00782009	1.00785	0.206413
Right Pole temporal	Right Temporal pole	0.027625	1.02801	0.799476		0.000603686	1.0006	0.841078		0.00770926	1.00774	0.20563
Right S calcarine	Right Calcarine sulcus	0.0322673	1.03279	0.768711		1.268e-05	1.00001	0.993611		0.00807757	1.00811	0.191036
Right S central	Right Central sulcus (Rolando's fissure)	0.0287826	1.0292	0.791701		-0.000322622	0.999677	0.840815		0.00799064	1.00802	0.194999
Right S cingul-Marginalis	Right Marginal branch (or part) of the cingulate sulcus	0.0286259	1.02904	0.792384		-0.000898278	0.999102	0.759349		0.00760613	1.00764	0.213207
Right S circular insula ant	Right Anterior segment of the circular sulcus of the insula	0.0291622	1.02959	0.789073		-0.000436191	0.999564	0.880011		0.00778834	1.00782	0.206315
Right S circular insula inf	Right Inferior segment of the circular sulcus of the insula	0.0308413	1.03132	0.777399		-0.000795379	0.999205	0.791747		0.00776177	1.00779	0.207693
Right S circular insula sup	Right Superior segment of the circular sulcus of the insula	0.0299474	1.0304	0.783068		-0.000552836	0.999447	0.852949		0.00784017	1.00787	0.201162
Right S collat transv ant	Right Anterior transverse collateral sulcus	0.0280618	1.02846	0.79651		-3.80574e-05	0.999962	0.982999		0.00776562	1.0078	0.2066
Right S collat transv post	Right Posterior transverse collateral sulcus	0.029704	1.03015	0.785003		5.83893e-05	1.00006	0.958684		0.00786858	1.0079	0.202542
Right S front inf	Right Inferior frontal sulcus	0.0291201	1.02955	0.789452		-0.000108199	0.999892	0.959917		0.007844	1.00787	0.20239
Right S front middle	Right Middle frontal sulcus	0.0281305	1.02853	0.795777		4.63264e-05	1.00005	0.982792		0.00769435	1.00772	0.209243
Right S front sup	Right Superior frontal sulcus	0.0288902	1.02931	0.790967		0.000231104	1.00023	0.91093		0.00770142	1.00773	0.207846
Right S interm prim-Jensen	Right Sulcus intermedius primus (of Jensen)	0.0327637	1.03331	0.764249		0.000375617	1.00038	0.700709		0.00790716	1.00794	0.198873
Right S intrapariet and P trans	Right Intraparietal sulcus (interparietal sulcus) and transverse parietal sulci	0.0292195	1.02965	0.788743		-5.06651e-05	0.999949	0.972181		0.00785368	1.00788	0.201725
Right S oc middle and Lunatus	Right Middle occipital sulcus and lunatus sulcus	0.0335189	1.03409	0.760049		-0.000183032	0.999817	0.801243		0.00742094	1.00745	0.229245
Right S oc sup and transversal	Right Superior occipital sulcus and transverse occipital sulcus	0.0225425	1.0228	0.837089		-0.00027401	0.999726	0.798972		0.00716569	1.00719	0.247762
Right S occipital ant	Right Anterior occipital sulcus and preoccipital notch (temporo-occipital incisure)	0.0296981	1.03014	0.785367		-4.87264e-05	0.999951	0.968231		0.00784277	1.00787	0.201418
Right S oc-temp lat	Right Lateral occipito-temporal sulcus	0.0287437	1.02916	0.791837		-0.00056953	0.999431	0.821379		0.00794587	1.00798	0.195921
Right S oc-temp med and Lingual	Right Medial occipito-temporal sulcus (collateral sulcus) and lingual sulcus	0.0274267	1.02781	0.800887		-0.000302394	0.999698	0.88234		0.00781284	1.00784	0.204002
Right S orbital lateral	Right Lateral orbital sulcus	0.027092	1.02746	0.803255		-9.19425e-05	0.999908	0.954448		0.00766718	1.0077	0.20993
Right S orbital med-olfact	Right Medial orbital sulcus (olfactory sulcus)	0.0278878	1.02828	0.797796		0.000161785	1.00016	0.935968		0.0076953	1.00772	0.207022
Right S orbital-H Shaped	Right Orbital sulci (H-shaped sulci)	0.0283681	1.02877	0.794822		0.000429497	1.00043	0.880819		0.00788305	1.00791	0.199476
Right S parieto occipital	Right Parieto-occipital sulcus (or fissure)	0.0278015	1.02819	0.799034		-0.000190639	0.999809	0.911547		0.00772285	1.00775	0.20558
Right S pericallosal	Right Pericallosal sulcus (S of corpus callosum)	0.0277627	1.02815	0.798136		-0.000540857	0.999459	0.834638		0.00764413	1.00767	0.209611
Right S postcentral	Right Postcentral sulcus	0.0293901	1.02983	0.787772		0.000239309	1.00024	0.90749		0.00787383	1.0079	0.200821
Right S precentral-inf-part	Right Inferior part of the precentral sulcus	0.0276734	1.02806	0.799141		-0.000327102	0.999673	0.888614		0.00764843	1.00768	0.210963
Right S precentral-sup-part	Right Superior part of the precentral sulcus	0.0281388	1.02854	0.79625		-0.000291665	0.999708	0.870006		0.00771419	1.00774	0.207069
Right S suborbital	Right Suborbital sulcus (sulcus rostrale supraorbital sulcus)	0.0318287	1.03234	0.770118		8.06043e-05	1.00008	0.968326		0.00804374	1.00808	0.192714
Right S subparietal	Right Subparietal sulcus	0.0298917	1.03034	0.785174		-0.00080355	0.999197	0.745332		0.00794995	1.00798	0.195211
Right S temporal inf	Right Inferior temporal sulcus	0.028414	1.02882	0.795031		0.000651276	1.00065	0.771045		0.00792752	1.00796	0.196681
Right S temporal sup	Right Superior temporal sulcus (parallel sulcus)	0.0294062	1.02984	0.786875		-0.000306537	0.999694	0.889792		0.00778204	1.00781	0.206518
Right S temporal transverse	Right Transverse temporal sulcus	0.0280374	1.02843	0.797176		0.000407929	1.00041	0.818282		0.00797996	1.00801	0.195217
